# Supplementary material for: optoPAD, a closed-loop optogenetics system to study the circuit basis of feeding behaviors
Source: eLife. 2019 Jun 22;8:e43924. doi: 10.7554/eLife.43924 (PMC6589098; doi:10.7554/eLife.43924)
Supplement: Figure 1—figure supplement 1—source data 1. [file elife-43924-fig1-figsupp1-data1.xlsx]

## Sheet: Gr66a>+
0	0	0	0	4	0	0	1	1	0	1	0	0	0	0	2	1	1	0	1	3
0	0	6	12	5	21	18	9	5	2	2	2	2	3	1	2	0	1	1	0	4
0	0	0	1	4	2	1	1	0	1	0	1	0	0	0	0	0	1	0	0	0
0	0	0	0	4	3	4	2	2	0	3	3	0	2	1	1	1	0	0	2	5
0	0	4	8	10	12	6	7	3	3	2	2	0	0	1	1	0	1	0	1	2
0	0	4	0	0	6	4	1	2	0	2	1	1	3	2	1	2	0	2	2	9
0	0	0	0	8	8	1	1	1	0	1	1	1	0	1	0	1	1	0	0	2
0	0	1	1	1	5	1	1	2	0	0	3	0	0	0	0	1	0	1	2	3
0	0	0	0	5	2	3	2	2	0	0	0	0	0	2	1	0	0	0	0	20
0	0	7	2	1	5	11	2	1	1	0	1	1	1	2	1	1	1	3	1	9
0	0	0	0	5	9	2	1	2	1	1	0	1	1	1	1	1	1	0	0	1
0	0	0	1	5	4	1	1	0	1	0	0	0	0	0	0	0	1	0	0	1
0	0	0	0	6	5	1	0	1	3	0	1	0	3	1	0	0	0	1	1	5
0	1	1	1	8	1	0	3	1	3	0	1	0	0	0	0	1	1	1	0	7
0	0	0	2	15	11	0	3	0	3	1	1	0	0	3	0	1	1	0	0	4
0	0	2	4	20	7	2	3	2	5	2	2	4	2	1	2	1	1	2	0	3
0	0	1	1	8	2	1	2	1	0	0	1	1	0	1	1	0	0	0	0	1
0	0	0	0	6	3	2	0	1	2	1	2	0	1	0	0	0	0	0	1	5
0	0	2	1	9	8	5	2	4	2	1	3	1	4	4	0	1	1	1	0	5
0	0	0	3	11	2	2	0	1	1	1	1	1	0	0	1	1	0	0	0	2

## Sheet: +>Chrimson
0	0	0	1	2	5	0	0	3	0	1	3	1	1	0	2	1	1	1	1	2
0	0	1	1	7	1	4	0	0	1	0	2	1	0	1	0	0	0	2	0	3
0	0	0	0	1	1	0	2	0	1	0	1	0	1	0	0	0	0	0	0	0
0	0	0	1	6	1	2	1	2	1	0	0	0	0	0	0	0	1	0	0	0
0	0	0	3	4	1	1	0	0	0	1	0	0	0	0	1	0	0	0	0	2
0	0	0	1	1	2	1	1	0	1	0	0	1	0	2	0	0	0	0	2	0
0	0	1	4	16	6	4	0	0	3	1	1	1	0	1	0	0	0	0	0	6
0	0	0	1	3	3	0	1	0	1	1	0	1	0	0	0	0	0	0	0	2
0	0	4	0	9	2	4	1	1	0	0	0	2	1	0	0	2	1	0	0	5
0	0	0	3	4	1	0	0	1	0	0	1	1	0	0	0	0	0	0	0	0
0	0	2	2	6	3	1	0	0	1	0	1	2	0	0	0	1	0	0	0	0
0	0	1	0	4	0	0	0	0	0	0	3	0	1	0	0	0	0	0	0	0
0	0	1	1	0	2	0	0	0	0	0	1	1	0	0	0	0	0	0	0	0
0	0	2	0	7	0	0	0	1	0	0	1	0	0	0	0	0	0	0	0	1
0	0	0	0	0	3	0	0	1	1	0	0	0	1	0	0	1	0	0	0	2
0	0	0	0	5	3	1	1	0	0	1	0	0	1	0	0	0	0	0	0	0
0	0	2	1	7	4	1	1	1	0	0	1	0	0	0	2	0	0	0	0	1
0	0	0	3	11	6	0	3	0	1	0	1	0	1	2	1	0	0	0	0	2
0	0	0	1	8	1	0	0	0	0	0	1	0	0	0	0	0	1	0	0	0
0	0	0	1	12	1	2	0	0	0	1	0	0	0	0	0	0	0	0	0	1
