# Supplementary material for: optoPAD, a closed-loop optogenetics system to study the circuit basis of feeding behaviors
Source: eLife. 2019 Jun 22;8:e43924. doi: 10.7554/eLife.43924 (PMC6589098; doi:10.7554/eLife.43924)
Supplement: Figure 2—source data 1. [file elife-43924-fig2-data1.csv]

LED_color	Measurement	Voltage_[V]	Intensity_[mW]
amber	1	1	NA
amber	1	1.5	NA
amber	1	2	0.42
amber	1	2.5	1.96
amber	1	3	3.64
amber	1	3.3	4.7
amber	1	1	NA
amber	1	1.5	NA
amber	1	2	0.42
amber	1	2.5	1.96
amber	1	3	3.62
amber	1	3.3	4.7
amber	1	1	NA
amber	1	1.5	NA
amber	1	2	0.42
amber	1	2.5	1.95
amber	1	3	3.61
amber	1	3.3	4.6
amber	2	1	NA
amber	2	1.5	NA
amber	2	2	0.46
amber	2	2.5	2.16
amber	2	3	3.87
amber	2	3.3	4.8
amber	2	1	NA
amber	2	1.5	NA
amber	2	2	0.458
amber	2	2.5	2.14
amber	2	3	3.88
amber	2	3.3	4.85
amber	2	1	NA
amber	2	1.5	NA
amber	2	2	0.459
amber	2	2.5	2.13
amber	2	3	3.8
amber	2	3.3	4.76
amber	3	1	NA
amber	3	1.5	NA
amber	3	2	0.382
amber	3	2.5	1.88
amber	3	3	3.56
amber	3	3.3	4.5
amber	3	1	NA
amber	3	1.5	NA
amber	3	2	0.382
amber	3	2.5	1.88
amber	3	3	3.5
amber	3	3.3	4.45
amber	3	1	NA
amber	3	1.5	NA
amber	3	2	0.382
amber	3	2.5	1.88
amber	3	3	3.5
amber	3	3.3	4.38
blue	1	1	NA
blue	1	1.5	NA
blue	1	2	NA
blue	1	2.5	0.0977
blue	1	3	7.44
blue	1	3.3	13.7
blue	1	1	NA
blue	1	1.5	NA
blue	1	2	NA
blue	1	2.5	0.0978
blue	1	3	7.45
blue	1	3.3	13.77
blue	1	1	NA
blue	1	1.5	NA
blue	1	2	NA
blue	1	2.5	0.0968
blue	1	3	7.46
blue	1	3.3	13.8
blue	2	1	NA
blue	2	1.5	NA
blue	2	2	NA
blue	2	2.5	0.0751
blue	2	3	6.26
blue	2	3.3	12.28
blue	2	1	NA
blue	2	1.5	NA
blue	2	2	NA
blue	2	2.5	0.0748
blue	2	3	6.26
blue	2	3.3	12.3
blue	2	1	NA
blue	2	1.5	NA
blue	2	2	NA
blue	2	2.5	0.0749
blue	2	3	6.27
blue	2	3.3	12.32
blue	3	1	NA
blue	3	1.5	NA
blue	3	2	NA
blue	3	2.5	0.0884
blue	3	3	7.5
blue	3	3.3	13.61
blue	3	1	NA
blue	3	1.5	NA
blue	3	2	NA
blue	3	2.5	0.089
blue	3	3	7.52
blue	3	3.3	13.62
blue	3	1	NA
blue	3	1.5	NA
blue	3	2	NA
blue	3	2.5	0.0891
blue	3	3	7.52
blue	3	3.3	13.61
green	1	1	NA
green	1	1.5	NA
green	1	2	0.00002
green	1	2.5	0.139
green	1	3	2.24
green	1	3.5	4.84
green	1	4	7.18
green	1	4.5	9.32
green	1	5	11.23
green	1	1	NA
green	1	1.5	NA
green	1	2	0.00002
green	1	2.5	0.138
green	1	3	2.25
green	1	3.5	4.85
green	1	4	7.2
green	1	4.5	9.33
green	1	5	11.25
green	1	1	NA
green	1	1.5	NA
green	1	2	0.00002
green	1	2.5	0.137
green	1	3	2.25
green	1	3.5	4.85
green	1	4	7.2
green	1	4.5	9.34
green	1	5	11.24
green	2	1	NA
green	2	1.5	NA
green	2	2	0.00002
green	2	2.5	0.157
green	2	3	2.11
green	2	3.5	4.6
green	2	4	6.89
green	2	4.5	9.02
green	2	5	10.92
green	2	1	NA
green	2	1.5	NA
green	2	2	0.00002
green	2	2.5	0.157
green	2	3	2.12
green	2	3.5	4.61
green	2	4	6.9
green	2	4.5	9.01
green	2	5	10.88
green	2	1	NA
green	2	1.5	NA
green	2	2	0.00002
green	2	2.5	0.157
green	2	3	2.12
green	2	3.5	4.61
green	2	4	6.9
green	2	4.5	9
green	2	5	10.86
green	3	1	NA
green	3	1.5	NA
green	3	2	0.00001
green	3	2.5	0.12
green	3	3	2.02
green	3	3.5	4.36
green	3	4	6.57
green	3	4.5	8.6
green	3	5	10.42
green	3	1	NA
green	3	1.5	NA
green	3	2	0.00001
green	3	2.5	0.12
green	3	3	2.03
green	3	3.5	4.37
green	3	4	6.57
green	3	4.5	8.56
green	3	5	10.41
green	3	1	NA
green	3	1.5	NA
green	3	2	0.00001
green	3	2.5	0.119
green	3	3	2.03
green	3	3.5	4.37
green	3	4	6.57
green	3	4.5	8.57
green	3	5	10.4
red	1	1	NA
red	1	1.5	0.00014
red	1	2	1.96
red	1	2.5	5.94
red	1	3	10.02
red	1	3.5	14
red	1	4	18.1
red	1	4.5	22
red	1	5	25.7
red	1	1	NA
red	1	1.5	0.00015
red	1	2	1.96
red	1	2.5	5.94
red	1	3	10.01
red	1	3.5	14
red	1	4	18.1
red	1	4.5	21.9
red	1	5	25.6
red	1	1	NA
red	1	1.5	0.00014
red	1	2	1.96
red	1	2.5	5.94
red	1	3	10.01
red	1	3.5	14
red	1	4	18.1
red	1	4.5	21.9
red	1	5	25.6
red	2	1	NA
red	2	1.5	0.00009
red	2	2	1.77
red	2	2.5	5.42
red	2	3	9.1
red	2	3.5	12.9
red	2	4	16.4
red	2	4.5	20.1
red	2	5	23.4
red	2	1	NA
red	2	1.5	0.00009
red	2	2	1.77
red	2	2.5	5.42
red	2	3	9.1
red	2	3.5	12.9
red	2	4	16.4
red	2	4.5	20
red	2	5	23.5
red	2	1	NA
red	2	1.5	0.00009
red	2	2	1.77
red	2	2.5	5.42
red	2	3	9.1
red	2	3.5	12.8
red	2	4	16.4
red	2	4.5	20
red	2	5	23.4
red	3	1	NA
red	3	1.5	0.00007
red	3	2	1.72
red	3	2.5	5.26
red	3	3	8.89
red	3	3.5	12.5
red	3	4	16.1
red	3	4.5	19.6
red	3	5	23.1
red	3	1	NA
red	3	1.5	0.00007
red	3	2	1.73
red	3	2.5	5.26
red	3	3	8.89
red	3	3.5	12.5
red	3	4	16
red	3	4.5	19.5
red	3	5	23
red	3	1	NA
red	3	1.5	0.00007
red	3	2	1.73
red	3	2.5	5.27
red	3	3	8.88
red	3	3.5	12.5
red	3	4	16
red	3	4.5	19.5
red	3	5	23
