# Supplementary material for: optoPAD, a closed-loop optogenetics system to study the circuit basis of feeding behaviors
Source: eLife. 2019 Jun 22;8:e43924. doi: 10.7554/eLife.43924 (PMC6589098; doi:10.7554/eLife.43924)
Supplement: Figure 2—source data 2. [file elife-43924-fig2-data2.csv]

fly	genotype	voltage	on_sips	off_sips	delta
0	Gr5a>Chrimson	1	65	9	-56
1	Gr5a>Chrimson	1	34	82	48
2	Gr5a>Chrimson	1	48	52	4
3	Gr5a>Chrimson	1	52	19	-33
4	Gr5a>Chrimson	1	32	46	14
5	Gr5a>Chrimson	1	64	30	-34
6	Gr5a>Chrimson	1	271	54	-217
7	Gr5a>Chrimson	1	63	63	0
8	Gr5a>Chrimson	1	50	33	-17
9	Gr5a>Chrimson	1	186	59	-127
10	Gr5a>Chrimson	1	127	71	-56
11	Gr5a>Chrimson	1	99	111	12
12	Gr5a>Chrimson	1	43	40	-3
13	Gr5a>Chrimson	1	17	32	15
14	Gr5a>Chrimson	1	31	6	-25
15	Gr5a>Chrimson	1	128	92	-36
16	Gr5a>Chrimson	1	58	65	7
17	Gr5a>Chrimson	1	20	53	33
18	Gr5a>Chrimson	1	110	37	-73
19	Gr5a>Chrimson	1	77	57	-20
20	Gr5a>Chrimson	1	169	30	-139
21	Gr5a>Chrimson	1	21	27	6
22	Gr5a>Chrimson	1	44	40	-4
23	Gr5a>Chrimson	1	207	57	-150
24	Gr5a>Chrimson	1	57	477	420
25	Gr5a>Chrimson	1	220	69	-151
26	Gr5a	1	421	177	-244
27	Gr5a	1	77	29	-48
28	Gr5a	1	170	182	12
29	Gr5a	1	29	23	-6
30	Gr5a	1	175	37	-138
31	Gr5a	1	163	3	-160
32	Gr5a	1	20	17	-3
33	Gr5a	1	44	10	-34
34	Gr5a	1	55	37	-18
35	Gr5a	1	23	24	1
36	Gr5a	1	76	23	-53
37	Gr5a	1	561	178	-383
38	Gr5a	1	43	67	24
39	Gr5a	1	80	22	-58
40	Gr5a	1	35	153	118
41	Gr5a	1	149	55	-94
42	Gr5a	1	67	41	-26
43	Gr5a	1	193	116	-77
44	Gr5a	1	197	203	6
45	Gr5a	1	100	83	-17
46	Gr5a	1	30	44	14
47	Gr5a	1	71	116	45
48	Gr5a	1	40	40	0
49	Gr5a	1	288	87	-201
50	Gr5a	1	37	140	103
51	Gr5a	1	216	37	-179
52	Gr5a	1	64	24	-40
53	Gr5a	1	33	6	-27
54	Gr5a	1	195	132	-63
55	Gr5a	1	37	29	-8
56	Gr5a	1	113	37	-76
57	Gr5a	1	107	35	-72
58	Chrimson	1	36	65	29
59	Chrimson	1	40	30	-10
60	Chrimson	1	20	27	7
61	Chrimson	1	30	4	-26
62	Chrimson	1	43	19	-24
63	Chrimson	1	17	29	12
64	Chrimson	1	36	40	4
65	Chrimson	1	36	26	-10
66	Chrimson	1	32	11	-21
67	Chrimson	1	15	10	-5
68	Chrimson	1	23	34	11
69	Chrimson	1	21	117	96
70	Chrimson	1	11	109	98
71	Chrimson	1	173	26	-147
72	Chrimson	1	69	65	-4
73	Chrimson	1	92	27	-65
74	Chrimson	1	28	55	27
75	Chrimson	1	92	81	-11
76	Chrimson	1	14	39	25
77	Chrimson	1	35	31	-4
78	Chrimson	1	85	86	1
79	Chrimson	1	81	59	-22
80	Chrimson	1	35	23	-12
81	Chrimson	1	87	62	-25
82	Chrimson	1	58	7	-51
83	Chrimson	1	85	67	-18
84	Chrimson	1	29	69	40
85	Chrimson	1	80	44	-36
86	Chrimson	1	28	43	15
87	Chrimson	1	97	37	-60
88	Gr5a>Chrimson	2	204	21	-183
89	Gr5a>Chrimson	2	284	13	-271
90	Gr5a>Chrimson	2	660	8	-652
91	Gr5a>Chrimson	2	763	11	-752
92	Gr5a>Chrimson	2	76	21	-55
93	Gr5a>Chrimson	2	226	2	-224
94	Gr5a>Chrimson	2	394	7	-387
95	Gr5a>Chrimson	2	202	44	-158
96	Gr5a>Chrimson	2	211	18	-193
97	Gr5a>Chrimson	2	625	66	-559
98	Gr5a>Chrimson	2	320	9	-311
99	Gr5a>Chrimson	2	377	34	-343
100	Gr5a>Chrimson	2	224	40	-184
101	Gr5a>Chrimson	2	79	32	-47
102	Gr5a>Chrimson	2	485	14	-471
103	Gr5a>Chrimson	2	405	8	-397
104	Gr5a>Chrimson	2	411	26	-385
105	Gr5a>Chrimson	2	440	22	-418
106	Gr5a>Chrimson	2	229	8	-221
107	Gr5a>Chrimson	2	85	24	-61
108	Gr5a>Chrimson	2	172	12	-160
109	Gr5a>Chrimson	2	411	7	-404
110	Gr5a>Chrimson	2	313	18	-295
111	Gr5a>Chrimson	2	455	17	-438
112	Gr5a>Chrimson	2	569	55	-514
113	Gr5a>Chrimson	2	194	4	-190
114	Gr5a>Chrimson	2	113	28	-85
115	Gr5a>Chrimson	2	18	13	-5
116	Gr5a>Chrimson	2	102	1	-101
117	Gr5a>Chrimson	2	318	8	-310
118	Gr5a>Chrimson	2	318	18	-300
119	Gr5a>Chrimson	2	432	4	-428
120	Gr5a>Chrimson	2	1264	23	-1241
121	Gr5a>Chrimson	2	525	14	-511
122	Gr5a>Chrimson	2	180	38	-142
123	Gr5a>Chrimson	2	514	16	-498
124	Gr5a>Chrimson	2	757	12	-745
125	Gr5a>Chrimson	2	297	50	-247
126	Gr5a>Chrimson	2	884	144	-740
127	Gr5a>Chrimson	2	202	29	-173
128	Gr5a	2	31	127	96
129	Gr5a	2	82	30	-52
130	Gr5a	2	25	4	-21
131	Gr5a	2	40	17	-23
132	Gr5a	2	177	75	-102
133	Gr5a	2	138	43	-95
134	Gr5a	2	62	25	-37
135	Gr5a	2	116	13	-103
136	Gr5a	2	65	37	-28
137	Gr5a	2	45	278	233
138	Gr5a	2	44	93	49
139	Gr5a	2	304	103	-201
140	Gr5a	2	9	43	34
141	Gr5a	2	32	30	-2
142	Gr5a	2	212	71	-141
143	Gr5a	2	39	37	-2
144	Gr5a	2	6	24	18
145	Gr5a	2	43	39	-4
146	Gr5a	2	68	31	-37
147	Gr5a	2	3	17	14
148	Gr5a	2	52	37	-15
149	Gr5a	2	79	33	-46
150	Gr5a	2	85	114	29
151	Gr5a	2	48	32	-16
152	Gr5a	2	63	44	-19
153	Gr5a	2	327	75	-252
154	Gr5a	2	121	109	-12
155	Gr5a	2	54	23	-31
156	Gr5a	2	30	42	12
157	Gr5a	2	17	49	32
158	Gr5a	2	5	28	23
159	Gr5a	2	9	38	29
160	Gr5a	2	176	91	-85
161	Gr5a	2	139	197	58
162	Gr5a	2	173	98	-75
163	Gr5a	2	48	86	38
164	Gr5a	2	20	52	32
165	Gr5a	2	66	22	-44
166	Gr5a	2	23	103	80
167	Gr5a	2	55	1	-54
168	Gr5a	2	106	60	-46
169	Gr5a	2	92	188	96
170	Gr5a	2	358	197	-161
171	Gr5a	2	297	28	-269
172	Gr5a	2	24	183	159
173	Gr5a	2	141	135	-6
174	Gr5a	2	57	60	3
175	Gr5a	2	66	41	-25
176	Gr5a	2	69	98	29
177	Gr5a	2	85	32	-53
178	Gr5a	2	64	166	102
179	Gr5a	2	40	86	46
180	Chrimson	2	14	23	9
181	Chrimson	2	52	44	-8
182	Chrimson	2	38	12	-26
183	Chrimson	2	11	51	40
184	Chrimson	2	62	53	-9
185	Chrimson	2	16	31	15
186	Chrimson	2	15	40	25
187	Chrimson	2	83	38	-45
188	Chrimson	2	20	35	15
189	Chrimson	2	13	24	11
190	Chrimson	2	36	32	-4
191	Chrimson	2	29	11	-18
192	Chrimson	2	9	25	16
193	Chrimson	2	43	75	32
194	Chrimson	2	24	16	-8
195	Chrimson	2	34	43	9
196	Chrimson	2	15	59	44
197	Chrimson	2	23	17	-6
198	Chrimson	2	18	34	16
199	Chrimson	2	28	29	1
200	Chrimson	2	22	48	26
201	Chrimson	2	89	102	13
202	Chrimson	2	63	26	-37
203	Chrimson	2	40	30	-10
204	Chrimson	2	141	43	-98
205	Chrimson	2	186	59	-127
206	Chrimson	2	57	68	11
207	Chrimson	2	36	25	-11
208	Chrimson	2	12	23	11
209	Chrimson	2	86	37	-49
210	Chrimson	2	202	25	-177
211	Chrimson	2	257	85	-172
212	Chrimson	2	241	143	-98
213	Chrimson	2	131	99	-32
214	Chrimson	2	24	35	11
215	Chrimson	2	29	33	4
216	Chrimson	2	8	23	15
217	Chrimson	2	28	42	14
218	Chrimson	2	220	138	-82
219	Chrimson	2	63	28	-35
220	Chrimson	2	69	102	33
221	Chrimson	2	151	73	-78
222	Chrimson	2	89	64	-25
223	Chrimson	2	98	61	-37
224	Chrimson	2	29	43	14
225	Chrimson	2	86	135	49
226	Chrimson	2	54	55	1
227	Chrimson	2	140	22	-118
228	Gr5a>Chrimson	3	17	12	-5
229	Gr5a>Chrimson	3	236	71	-165
230	Gr5a>Chrimson	3	95	27	-68
231	Gr5a>Chrimson	3	456	12	-444
232	Gr5a>Chrimson	3	468	12	-456
233	Gr5a>Chrimson	3	247	6	-241
234	Gr5a>Chrimson	3	200	1	-199
235	Gr5a>Chrimson	3	1096	147	-949
236	Gr5a>Chrimson	3	270	9	-261
237	Gr5a>Chrimson	3	433	14	-419
238	Gr5a>Chrimson	3	55	13	-42
239	Gr5a>Chrimson	3	310	20	-290
240	Gr5a>Chrimson	3	50	15	-35
241	Gr5a>Chrimson	3	295	26	-269
242	Gr5a>Chrimson	3	255	13	-242
243	Gr5a>Chrimson	3	224	26	-198
244	Gr5a>Chrimson	3	383	10	-373
245	Gr5a>Chrimson	3	964	85	-879
246	Gr5a>Chrimson	3	213	8	-205
247	Gr5a>Chrimson	3	472	19	-453
248	Gr5a>Chrimson	3	733	13	-720
249	Gr5a>Chrimson	3	115	19	-96
250	Gr5a>Chrimson	3	290	10	-280
251	Gr5a>Chrimson	3	333	17	-316
252	Gr5a>Chrimson	3	560	17	-543
253	Gr5a>Chrimson	3	58	5	-53
254	Gr5a>Chrimson	3	329	7	-322
255	Gr5a>Chrimson	3	256	11	-245
256	Gr5a>Chrimson	3	477	218	-259
257	Gr5a>Chrimson	3	566	6	-560
258	Gr5a>Chrimson	3	1882	139	-1743
259	Gr5a>Chrimson	3	422	16	-406
260	Gr5a>Chrimson	3	1250	147	-1103
261	Gr5a>Chrimson	3	696	25	-671
262	Gr5a>Chrimson	3	496	56	-440
263	Gr5a>Chrimson	3	803	36	-767
264	Gr5a>Chrimson	3	282	34	-248
265	Gr5a>Chrimson	3	275	30	-245
266	Gr5a>Chrimson	3	228	39	-189
267	Gr5a>Chrimson	3	196	39	-157
268	Gr5a>Chrimson	3	407	31	-376
269	Gr5a>Chrimson	3	723	56	-667
270	Gr5a>Chrimson	3	326	18	-308
271	Gr5a	3	156	53	-103
272	Gr5a	3	51	51	0
273	Gr5a	3	91	44	-47
274	Gr5a	3	150	28	-122
275	Gr5a	3	87	69	-18
276	Gr5a	3	107	97	-10
277	Gr5a	3	33	55	22
278	Gr5a	3	30	64	34
279	Gr5a	3	117	71	-46
280	Gr5a	3	30	30	0
281	Gr5a	3	232	148	-84
282	Gr5a	3	40	31	-9
283	Gr5a	3	53	31	-22
284	Gr5a	3	44	37	-7
285	Gr5a	3	20	45	25
286	Gr5a	3	18	13	-5
287	Gr5a	3	31	43	12
288	Gr5a	3	6	36	30
289	Gr5a	3	112	141	29
290	Gr5a	3	6	33	27
291	Gr5a	3	59	45	-14
292	Gr5a	3	66	58	-8
293	Gr5a	3	201	89	-112
294	Gr5a	3	44	32	-12
295	Gr5a	3	36	32	-4
296	Gr5a	3	75	48	-27
297	Gr5a	3	55	60	5
298	Gr5a	3	69	108	39
299	Gr5a	3	104	115	11
300	Gr5a	3	72	315	243
301	Gr5a	3	79	276	197
302	Gr5a	3	293	280	-13
303	Gr5a	3	248	351	103
304	Gr5a	3	205	81	-124
305	Gr5a	3	431	138	-293
306	Gr5a	3	169	36	-133
307	Gr5a	3	86	61	-25
308	Gr5a	3	103	177	74
309	Gr5a	3	415	565	150
310	Gr5a	3	303	752	449
311	Gr5a	3	628	170	-458
312	Gr5a	3	73	113	40
313	Gr5a	3	89	189	100
314	Gr5a	3	46	116	70
315	Gr5a	3	68	74	6
316	Gr5a	3	110	98	-12
317	Gr5a	3	42	28	-14
318	Gr5a	3	107	65	-42
319	Gr5a	3	96	70	-26
320	Gr5a	3	29	17	-12
321	Gr5a	3	61	38	-23
322	Gr5a	3	21	47	26
323	Chrimson	3	33	24	-9
324	Chrimson	3	12	6	-6
325	Chrimson	3	19	23	4
326	Chrimson	3	15	28	13
327	Chrimson	3	45	38	-7
328	Chrimson	3	47	43	-4
329	Chrimson	3	31	28	-3
330	Chrimson	3	93	57	-36
331	Chrimson	3	32	36	4
332	Chrimson	3	21	85	64
333	Chrimson	3	37	47	10
334	Chrimson	3	52	36	-16
335	Chrimson	3	10	53	43
336	Chrimson	3	51	65	14
337	Chrimson	3	72	32	-40
338	Chrimson	3	44	60	16
339	Chrimson	3	21	79	58
340	Chrimson	3	54	20	-34
341	Chrimson	3	45	29	-16
342	Chrimson	3	18	28	10
343	Chrimson	3	50	53	3
344	Chrimson	3	62	60	-2
345	Chrimson	3	225	84	-141
346	Chrimson	3	37	9	-28
347	Chrimson	3	117	59	-58
348	Chrimson	3	27	59	32
349	Chrimson	3	108	97	-11
350	Chrimson	3	23	26	3
351	Chrimson	3	88	44	-44
352	Chrimson	3	50	137	87
353	Chrimson	3	125	213	88
354	Chrimson	3	19	58	39
355	Chrimson	3	108	111	3
356	Chrimson	3	540	82	-458
357	Chrimson	3	26	36	10
358	Chrimson	3	250	80	-170
359	Chrimson	3	18	44	26
360	Chrimson	3	164	73	-91
361	Chrimson	3	15	134	119
362	Chrimson	3	97	43	-54
363	Chrimson	3	255	46	-209
364	Chrimson	3	118	3	-115
365	Chrimson	3	155	55	-100
366	Chrimson	3	14	29	15
367	Chrimson	3	28	11	-17
368	Chrimson	3	20	3	-17
369	Chrimson	3	82	43	-39
370	Gr5a>Chrimson	4	208	30	-178
371	Gr5a>Chrimson	4	151	3	-148
372	Gr5a>Chrimson	4	156	12	-144
373	Gr5a>Chrimson	4	65	9	-56
374	Gr5a>Chrimson	4	22	3	-19
375	Gr5a>Chrimson	4	95	15	-80
376	Gr5a>Chrimson	4	190	24	-166
377	Gr5a>Chrimson	4	212	14	-198
378	Gr5a>Chrimson	4	216	13	-203
379	Gr5a>Chrimson	4	97	20	-77
380	Gr5a>Chrimson	4	481	55	-426
381	Gr5a>Chrimson	4	121	34	-87
382	Gr5a>Chrimson	4	128	2	-126
383	Gr5a>Chrimson	4	592	94	-498
384	Gr5a>Chrimson	4	135	27	-108
385	Gr5a>Chrimson	4	721	59	-662
386	Gr5a>Chrimson	4	243	27	-216
387	Gr5a>Chrimson	4	107	21	-86
388	Gr5a>Chrimson	4	108	12	-96
389	Gr5a>Chrimson	4	893	37	-856
390	Gr5a>Chrimson	4	209	56	-153
391	Gr5a>Chrimson	4	524	15	-509
392	Gr5a>Chrimson	4	196	33	-163
393	Gr5a>Chrimson	4	236	7	-229
394	Gr5a>Chrimson	4	288	7	-281
395	Gr5a>Chrimson	4	449	9	-440
396	Gr5a>Chrimson	4	269	7	-262
397	Gr5a>Chrimson	4	2536	209	-2327
398	Gr5a>Chrimson	4	157	22	-135
399	Gr5a>Chrimson	4	1019	112	-907
400	Gr5a>Chrimson	4	917	137	-780
401	Gr5a>Chrimson	4	566	101	-465
402	Gr5a>Chrimson	4	249	29	-220
403	Gr5a>Chrimson	4	503	32	-471
404	Gr5a>Chrimson	4	183	3	-180
405	Gr5a>Chrimson	4	81	14	-67
406	Gr5a>Chrimson	4	1306	20	-1286
407	Gr5a>Chrimson	4	108	14	-94
408	Gr5a>Chrimson	4	425	14	-411
409	Gr5a>Chrimson	4	351	9	-342
410	Gr5a>Chrimson	4	213	40	-173
411	Gr5a>Chrimson	4	815	18	-797
412	Gr5a>Chrimson	4	330	17	-313
413	Gr5a>Chrimson	4	464	41	-423
414	Gr5a	4	180	48	-132
415	Gr5a	4	63	21	-42
416	Gr5a	4	37	80	43
417	Gr5a	4	44	17	-27
418	Gr5a	4	22	38	16
419	Gr5a	4	16	46	30
420	Gr5a	4	15	30	15
421	Gr5a	4	34	32	-2
422	Gr5a	4	74	150	76
423	Gr5a	4	19	43	24
424	Gr5a	4	176	83	-93
425	Gr5a	4	73	42	-31
426	Gr5a	4	22	32	10
427	Gr5a	4	24	23	-1
428	Gr5a	4	106	48	-58
429	Gr5a	4	26	17	-9
430	Gr5a	4	24	44	20
431	Gr5a	4	33	34	1
432	Gr5a	4	23	20	-3
433	Gr5a	4	28	59	31
434	Gr5a	4	25	18	-7
435	Gr5a	4	32	54	22
436	Gr5a	4	65	30	-35
437	Gr5a	4	41	39	-2
438	Gr5a	4	16	25	9
439	Gr5a	4	46	31	-15
440	Gr5a	4	68	55	-13
441	Gr5a	4	38	27	-11
442	Gr5a	4	105	65	-40
443	Gr5a	4	92	42	-50
444	Gr5a	4	11	37	26
445	Gr5a	4	33	51	18
446	Gr5a	4	230	176	-54
447	Gr5a	4	31	57	26
448	Gr5a	4	340	503	163
449	Gr5a	4	98	92	-6
450	Gr5a	4	582	178	-404
451	Gr5a	4	124	95	-29
452	Gr5a	4	63	106	43
453	Gr5a	4	13	112	99
454	Gr5a	4	20	67	47
455	Gr5a	4	46	81	35
456	Gr5a	4	107	68	-39
457	Gr5a	4	253	147	-106
458	Gr5a	4	121	25	-96
459	Gr5a	4	24	102	78
460	Gr5a	4	32	51	19
461	Gr5a	4	83	104	21
462	Gr5a	4	64	17	-47
463	Gr5a	4	191	72	-119
464	Gr5a	4	120	1	-119
465	Gr5a	4	103	205	102
466	Gr5a	4	55	28	-27
467	Chrimson	4	67	78	11
468	Chrimson	4	10	69	59
469	Chrimson	4	52	22	-30
470	Chrimson	4	70	52	-18
471	Chrimson	4	117	67	-50
472	Chrimson	4	56	63	7
473	Chrimson	4	20	12	-8
474	Chrimson	4	54	26	-28
475	Chrimson	4	82	33	-49
476	Chrimson	4	29	11	-18
477	Chrimson	4	40	101	61
478	Chrimson	4	105	152	47
479	Chrimson	4	30	20	-10
480	Chrimson	4	24	61	37
481	Chrimson	4	108	49	-59
482	Chrimson	4	16	11	-5
483	Chrimson	4	1	35	34
484	Chrimson	4	40	29	-11
485	Chrimson	4	88	50	-38
486	Chrimson	4	47	13	-34
487	Chrimson	4	82	75	-7
488	Chrimson	4	206	152	-54
489	Chrimson	4	51	67	16
490	Chrimson	4	115	56	-59
491	Chrimson	4	277	104	-173
492	Chrimson	4	111	38	-73
493	Chrimson	4	28	117	89
494	Chrimson	4	623	72	-551
495	Chrimson	4	19	157	138
496	Chrimson	4	39	156	117
497	Chrimson	4	103	93	-10
498	Chrimson	4	40	48	8
499	Chrimson	4	42	47	5
500	Chrimson	4	29	18	-11
501	Chrimson	4	86	42	-44
502	Chrimson	4	77	59	-18
503	Chrimson	4	6	40	34
504	Chrimson	4	74	39	-35
505	Chrimson	4	17	49	32
506	Chrimson	4	58	29	-29
507	Gr5a>Chrimson	5	81	21	-60
508	Gr5a>Chrimson	5	66	26	-40
509	Gr5a>Chrimson	5	298	20	-278
510	Gr5a>Chrimson	5	32	4	-28
511	Gr5a>Chrimson	5	623	12	-611
512	Gr5a>Chrimson	5	197	5	-192
513	Gr5a>Chrimson	5	800	41	-759
514	Gr5a>Chrimson	5	294	52	-242
515	Gr5a>Chrimson	5	178	30	-148
516	Gr5a>Chrimson	5	145	33	-112
517	Gr5a>Chrimson	5	131	18	-113
518	Gr5a>Chrimson	5	22	34	12
519	Gr5a>Chrimson	5	169	18	-151
520	Gr5a>Chrimson	5	102	16	-86
521	Gr5a>Chrimson	5	452	12	-440
522	Gr5a>Chrimson	5	85	15	-70
523	Gr5a>Chrimson	5	1114	149	-965
524	Gr5a>Chrimson	5	101	13	-88
525	Gr5a>Chrimson	5	171	17	-154
526	Gr5a>Chrimson	5	14	1	-13
527	Gr5a>Chrimson	5	148	12	-136
528	Gr5a>Chrimson	5	142	44	-98
529	Gr5a>Chrimson	5	72	1	-71
530	Gr5a>Chrimson	5	95	15	-80
531	Gr5a>Chrimson	5	199	14	-185
532	Gr5a>Chrimson	5	295	15	-280
533	Gr5a>Chrimson	5	300	7	-293
534	Gr5a>Chrimson	5	46	69	23
535	Gr5a>Chrimson	5	652	157	-495
536	Gr5a>Chrimson	5	337	14	-323
537	Gr5a>Chrimson	5	207	30	-177
538	Gr5a>Chrimson	5	668	146	-522
539	Gr5a>Chrimson	5	24	9	-15
540	Gr5a>Chrimson	5	500	20	-480
541	Gr5a>Chrimson	5	278	22	-256
542	Gr5a>Chrimson	5	140	13	-127
543	Gr5a>Chrimson	5	99	13	-86
544	Gr5a>Chrimson	5	173	12	-161
545	Gr5a>Chrimson	5	378	5	-373
546	Gr5a>Chrimson	5	448	24	-424
547	Gr5a	5	24	34	10
548	Gr5a	5	54	98	44
549	Gr5a	5	30	8	-22
550	Gr5a	5	37	52	15
551	Gr5a	5	26	22	-4
552	Gr5a	5	80	64	-16
553	Gr5a	5	31	30	-1
554	Gr5a	5	10	16	6
555	Gr5a	5	33	61	28
556	Gr5a	5	29	3	-26
557	Gr5a	5	188	81	-107
558	Gr5a	5	19	132	113
559	Gr5a	5	25	15	-10
560	Gr5a	5	40	31	-9
561	Gr5a	5	7	37	30
562	Gr5a	5	39	12	-27
563	Gr5a	5	35	30	-5
564	Gr5a	5	44	68	24
565	Gr5a	5	44	40	-4
566	Gr5a	5	209	68	-141
567	Gr5a	5	29	13	-16
568	Gr5a	5	83	172	89
569	Gr5a	5	68	27	-41
570	Gr5a	5	174	45	-129
571	Gr5a	5	85	42	-43
572	Gr5a	5	98	74	-24
573	Gr5a	5	35	37	2
574	Gr5a	5	6	21	15
575	Gr5a	5	282	98	-184
576	Gr5a	5	895	308	-587
577	Gr5a	5	327	320	-7
578	Gr5a	5	92	165	73
579	Gr5a	5	119	56	-63
580	Gr5a	5	45	54	9
581	Gr5a	5	919	281	-638
582	Gr5a	5	35	59	24
583	Gr5a	5	47	188	141
584	Gr5a	5	51	83	32
585	Gr5a	5	568	98	-470
586	Gr5a	5	99	208	109
587	Gr5a	5	139	25	-114
588	Gr5a	5	47	6	-41
589	Gr5a	5	57	50	-7
590	Gr5a	5	60	32	-28
591	Gr5a	5	54	60	6
592	Gr5a	5	165	29	-136
593	Gr5a	5	149	99	-50
594	Gr5a	5	20	59	39
595	Chrimson	5	23	46	23
596	Chrimson	5	1	64	63
597	Chrimson	5	75	51	-24
598	Chrimson	5	58	67	9
599	Chrimson	5	38	34	-4
600	Chrimson	5	36	68	32
601	Chrimson	5	26	39	13
602	Chrimson	5	19	29	10
603	Chrimson	5	19	11	-8
604	Chrimson	5	20	45	25
605	Chrimson	5	50	60	10
606	Chrimson	5	72	50	-22
607	Chrimson	5	99	40	-59
608	Chrimson	5	59	37	-22
609	Chrimson	5	41	89	48
610	Chrimson	5	56	51	-5
611	Chrimson	5	28	45	17
612	Chrimson	5	60	70	10
613	Chrimson	5	96	30	-66
614	Chrimson	5	3	26	23
615	Chrimson	5	7	75	68
616	Chrimson	5	96	47	-49
617	Chrimson	5	234	27	-207
618	Chrimson	5	38	59	21
619	Chrimson	5	16	91	75
620	Chrimson	5	51	28	-23
621	Chrimson	5	12	74	62
622	Chrimson	5	11	103	92
623	Chrimson	5	35	95	60
624	Chrimson	5	147	160	13
625	Chrimson	5	69	13	-56
626	Chrimson	5	63	42	-21
627	Chrimson	5	16	18	2
628	Chrimson	5	21	41	20
629	Chrimson	5	32	78	46
630	Chrimson	5	76	44	-32
631	Chrimson	5	14	43	29
632	Chrimson	5	54	92	38
