# Supplementary material for: optoPAD, a closed-loop optogenetics system to study the circuit basis of feeding behaviors
Source: eLife. 2019 Jun 22;8:e43924. doi: 10.7554/eLife.43924 (PMC6589098; doi:10.7554/eLife.43924)
Supplement: Figure 2—source data 3. [file elife-43924-fig2-data3.csv]

fly	genotype	voltage	on_sips	off_sips	delta
0	57F03>GtACR1	1	2296	2898	602
1	57F03>GtACR1	1	2157	3568	1411
2	57F03>GtACR1	1	2964	3025	61
3	57F03>GtACR1	1	5226	2786	-2440
4	57F03>GtACR1	1	1328	2025	697
5	57F03>GtACR1	1	5870	2341	-3529
6	57F03>GtACR1	1	4812	1056	-3756
7	57F03>GtACR1	1	3639	3135	-504
8	57F03>GtACR1	1	1623	4644	3021
9	57F03>GtACR1	1	2139	1265	-874
10	57F03>GtACR1	1	10236	2246	-7990
11	57F03>GtACR1	1	2676	8124	5448
12	57F03>GtACR1	1	2438	3405	967
13	57F03>GtACR1	1	2737	2664	-73
14	GtACR1	1	5936	4037	-1899
15	GtACR1	1	2222	3018	796
16	GtACR1	1	2136	2106	-30
17	GtACR1	1	2616	4957	2341
18	GtACR1	1	6840	5947	-893
19	GtACR1	1	2190	2975	785
20	GtACR1	1	6669	5051	-1618
21	GtACR1	1	2576	5873	3297
22	GtACR1	1	6324	5884	-440
23	GtACR1	1	2032	6505	4473
24	GtACR1	1	1828	2896	1068
25	GtACR1	1	2061	4855	2794
26	GtACR1	1	1905	3187	1282
27	GtACR1	1	3895	6272	2377
28	57F03>GtACR1	2	3334	2155	-1179
29	57F03>GtACR1	2	4663	4990	327
30	57F03>GtACR1	2	1853	2493	640
31	57F03>GtACR1	2	2028	2784	756
32	57F03>GtACR1	2	3462	3671	209
33	57F03>GtACR1	2	6302	3816	-2486
34	57F03>GtACR1	2	5266	2131	-3135
35	57F03>GtACR1	2	2098	2591	493
36	57F03>GtACR1	2	2882	1418	-1464
37	57F03>GtACR1	2	2864	4337	1473
38	57F03>GtACR1	2	1616	855	-761
39	57F03>GtACR1	2	1992	2104	112
40	57F03>GtACR1	2	2454	738	-1716
41	57F03>GtACR1	2	2965	3549	584
42	57F03>GtACR1	2	6560	4022	-2538
43	57F03>GtACR1	2	3576	3364	-212
44	57F03>GtACR1	2	3723	4773	1050
45	57F03>GtACR1	2	5686	2107	-3579
46	57F03>GtACR1	2	4402	4468	66
47	57F03>GtACR1	2	4193	2732	-1461
48	57F03>GtACR1	2	3429	5746	2317
49	57F03>GtACR1	2	2981	3007	26
50	57F03>GtACR1	2	2514	768	-1746
51	57F03>GtACR1	2	3650	1865	-1785
52	57F03>GtACR1	2	2755	2442	-313
53	57F03>GtACR1	2	683	658	-25
54	57F03>GtACR1	2	4313	3635	-678
55	GtACR1	2	2466	3279	813
56	GtACR1	2	2423	2282	-141
57	GtACR1	2	4066	2751	-1315
58	GtACR1	2	1449	5383	3934
59	GtACR1	2	4441	2995	-1446
60	GtACR1	2	3114	2587	-527
61	GtACR1	2	4109	6291	2182
62	GtACR1	2	3043	6771	3728
63	GtACR1	2	3662	3229	-433
64	GtACR1	2	3540	7583	4043
65	GtACR1	2	3102	2551	-551
66	GtACR1	2	6079	6334	255
67	GtACR1	2	4129	3344	-785
68	GtACR1	2	5176	2864	-2312
69	GtACR1	2	3539	2714	-825
70	GtACR1	2	3474	5821	2347
71	GtACR1	2	3609	1423	-2186
72	GtACR1	2	2403	3076	673
73	GtACR1	2	1576	5558	3982
74	GtACR1	2	4349	4643	294
75	GtACR1	2	1177	2257	1080
76	GtACR1	2	6224	4181	-2043
77	GtACR1	2	4434	1133	-3301
78	GtACR1	2	2506	5373	2867
79	GtACR1	2	3746	2249	-1497
80	GtACR1	2	3943	3336	-607
81	57F03>GtACR1	3	450	3287	2837
82	57F03>GtACR1	3	538	2480	1942
83	57F03>GtACR1	3	877	1968	1091
84	57F03>GtACR1	3	244	884	640
85	57F03>GtACR1	3	975	3361	2386
86	57F03>GtACR1	3	1302	1978	676
87	57F03>GtACR1	3	2013	2192	179
88	57F03>GtACR1	3	617	1665	1048
89	57F03>GtACR1	3	455	1658	1203
90	57F03>GtACR1	3	1238	421	-817
91	57F03>GtACR1	3	602	3563	2961
92	57F03>GtACR1	3	3950	3592	-358
93	57F03>GtACR1	3	957	6447	5490
94	57F03>GtACR1	3	1067	3274	2207
95	57F03>GtACR1	3	1049	3666	2617
96	57F03>GtACR1	3	324	7192	6868
97	57F03>GtACR1	3	523	2395	1872
98	57F03>GtACR1	3	2627	2134	-493
99	57F03>GtACR1	3	917	3280	2363
100	57F03>GtACR1	3	1219	2949	1730
101	57F03>GtACR1	3	1154	4335	3181
102	57F03>GtACR1	3	1698	4104	2406
103	57F03>GtACR1	3	1620	6292	4672
104	57F03>GtACR1	3	1002	3113	2111
105	57F03>GtACR1	3	535	4669	4134
106	57F03>GtACR1	3	1025	3558	2533
107	GtACR1	3	2748	6586	3838
108	GtACR1	3	4582	1752	-2830
109	GtACR1	3	1720	3383	1663
110	GtACR1	3	1879	3795	1916
111	GtACR1	3	3433	3305	-128
112	GtACR1	3	1110	2120	1010
113	GtACR1	3	3008	3969	961
114	GtACR1	3	1901	3612	1711
115	GtACR1	3	2386	3168	782
116	GtACR1	3	3727	2402	-1325
117	GtACR1	3	5081	605	-4476
118	GtACR1	3	2061	3218	1157
119	GtACR1	3	2621	3288	667
120	GtACR1	3	2207	1527	-680
121	GtACR1	3	3525	3342	-183
122	GtACR1	3	165	828	663
123	GtACR1	3	994	3414	2420
124	GtACR1	3	3826	5297	1471
125	GtACR1	3	2654	5730	3076
126	GtACR1	3	2830	3277	447
127	GtACR1	3	3467	2313	-1154
128	GtACR1	3	1453	2818	1365
129	GtACR1	3	2703	2928	225
130	GtACR1	3	4495	1076	-3419
131	GtACR1	3	93	900	807
132	GtACR1	3	4572	486	-4086
133	GtACR1	3	6425	4046	-2379
134	GtACR1	3	111	2791	2680
135	GtACR1	3	1750	3875	2125
136	57F03>GtACR1	4	883	3817	2934
137	57F03>GtACR1	4	500	2275	1775
138	57F03>GtACR1	4	1008	5505	4497
139	57F03>GtACR1	4	201	11200	10999
140	57F03>GtACR1	4	1485	4535	3050
141	57F03>GtACR1	4	254	4101	3847
142	57F03>GtACR1	4	895	3694	2799
143	57F03>GtACR1	4	569	3369	2800
144	57F03>GtACR1	4	1088	3032	1944
145	57F03>GtACR1	4	2415	324	-2091
146	57F03>GtACR1	4	310	4437	4127
147	57F03>GtACR1	4	473	3774	3301
148	57F03>GtACR1	4	3051	7326	4275
149	57F03>GtACR1	4	305	7138	6833
150	57F03>GtACR1	4	555	3502	2947
151	57F03>GtACR1	4	292	1992	1700
152	57F03>GtACR1	4	1330	1129	-201
153	57F03>GtACR1	4	192	5342	5150
154	57F03>GtACR1	4	368	7490	7122
155	57F03>GtACR1	4	73	1311	1238
156	57F03>GtACR1	4	73	2620	2547
157	57F03>GtACR1	4	443	3139	2696
158	57F03>GtACR1	4	826	5834	5008
159	57F03>GtACR1	4	2502	4291	1789
160	GtACR1	4	4356	3314	-1042
161	GtACR1	4	4041	3769	-272
162	GtACR1	4	2390	2471	81
163	GtACR1	4	142	2833	2691
164	GtACR1	4	2030	2216	186
165	GtACR1	4	985	2080	1095
166	GtACR1	4	6549	4831	-1718
167	GtACR1	4	2541	4467	1926
168	GtACR1	4	4381	1970	-2411
169	GtACR1	4	4014	5733	1719
170	GtACR1	4	1525	2197	672
171	GtACR1	4	4340	3978	-362
172	GtACR1	4	4494	2681	-1813
173	GtACR1	4	1316	3617	2301
174	GtACR1	4	2357	1799	-558
175	GtACR1	4	1778	1469	-309
176	GtACR1	4	2381	1059	-1322
177	GtACR1	4	4095	2520	-1575
178	GtACR1	4	1839	3514	1675
179	GtACR1	4	2110	3892	1782
180	GtACR1	4	630	3659	3029
181	GtACR1	4	2423	3256	833
182	GtACR1	4	2702	1819	-883
183	GtACR1	4	611	1715	1104
184	GtACR1	4	2044	866	-1178
185	GtACR1	4	1914	844	-1070
186	57F03>GtACR1	5	151	9742	9591
187	57F03>GtACR1	5	131	5653	5522
188	57F03>GtACR1	5	266	6608	6342
189	57F03>GtACR1	5	452	2379	1927
190	57F03>GtACR1	5	1653	4387	2734
191	57F03>GtACR1	5	176	7194	7018
192	57F03>GtACR1	5	560	8510	7950
193	57F03>GtACR1	5	693	6299	5606
194	57F03>GtACR1	5	396	5683	5287
195	57F03>GtACR1	5	1483	3912	2429
196	57F03>GtACR1	5	291	6785	6494
197	57F03>GtACR1	5	329	1857	1528
198	57F03>GtACR1	5	342	2480	2138
199	57F03>GtACR1	5	667	2764	2097
200	57F03>GtACR1	5	1151	3152	2001
201	57F03>GtACR1	5	1809	4431	2622
202	57F03>GtACR1	5	174	2258	2084
203	57F03>GtACR1	5	273	1923	1650
204	57F03>GtACR1	5	1058	1747	689
205	57F03>GtACR1	5	1063	4929	3866
206	57F03>GtACR1	5	180	1676	1496
207	GtACR1	5	5275	7978	2703
208	GtACR1	5	3617	4280	663
209	GtACR1	5	2676	7030	4354
210	GtACR1	5	3679	5917	2238
211	GtACR1	5	3343	4648	1305
212	GtACR1	5	1861	2380	519
213	GtACR1	5	4939	6660	1721
214	GtACR1	5	2845	4420	1575
215	GtACR1	5	2758	3286	528
216	GtACR1	5	1756	7112	5356
217	GtACR1	5	2793	2253	-540
218	GtACR1	5	1410	3443	2033
219	GtACR1	5	3753	2803	-950
220	GtACR1	5	2856	3091	235
221	GtACR1	5	2396	3458	1062
222	GtACR1	5	3177	3640	463
223	GtACR1	5	626	10	-616
224	GtACR1	5	2379	3566	1187
225	GtACR1	5	1696	3012	1316
226	GtACR1	5	2573	2755	182
227	GtACR1	5	3505	1306	-2199
228	GtACR1	5	1837	2621	784
