# Supplementary material for: optoPAD, a closed-loop optogenetics system to study the circuit basis of feeding behaviors
Source: eLife. 2019 Jun 22;8:e43924. doi: 10.7554/eLife.43924 (PMC6589098; doi:10.7554/eLife.43924)
Supplement: Figure 2—figure supplement 1—source data 1. [file elife-43924-fig2-figsupp1-data1.csv]

yeast ON 67E03-Gal4 x UAS-GtACR1	yeast ON 57F03-Gal4 x UAS-GtACR1	yeast ON empty-Gal4 x UAS-GtACR1	yeast OFF 67E03-Gal4 x UAS-GtACR1	yeast OFF 57F03-Gal4 x UAS-GtACR1	yeast OFF empty-Gal4 x UAS-GtACR1
5.93	6.8737	9.5704	6.4067	7.4309	14.994
4.4848	8.0649	3.4286	4.5376	6.5043	4.75
6.234	6.9123	21.709	4.1159	7.29	11.778
4.7899	9.323	7.8924	4.7778	3.75	11.957
7.1163	4.512	13.055	5.4074	5.561	10.19
4.0872	5.5147	12.23	6.3752	6.1731	13.363
4.7853	3.7778	18.247	4.9813	4.5667	8.8915
4.2444	6.2632	8.9184	4.5985	4.984	13.467
4.4583	8.918	7.375	4.5882	7.8293	16.638
4.6839	5.9636	6.689	5.6876	5.6802	14.231
10.079	4.9639	8.8088	4.8066	4.7902	10.23
5.4196	6.4059	8.542	6.2972	6.7786	5.4296
6.375	3.7027	16.94	8.159	4.2692	9.4688
6.0037	5.5811	7.0153	3.9928	5	4.3986
6.0808	6.5714	21.625	6.0811	7.5	14.667
4.4371	8.2667	17.963	4.2275	4.92	15.652
9.2	7.5906	6.2078	6.4118	8.0671	7.2983
8.8917	6.5556	15.66	8.4762	7.404	12.962
4.461	9.7937	15.388	5.474	8.1618	4.0741
5.8914	5.1679	4.0455	7.0327	5.732	12.426
7.4242	7.4167	10.211	8.6653	7.6716	5.704
5.1628	7.8947	15.455	6.0161	9.1842	14.016
4.5741	5.381	10.009	4.0182	4.5692	7.1404
6.5974	7.7692	9.3444	3.7059	3.5	6.6279
6.4894	8.0915	9.4144	8.4103	6.54	14.63
6.3247	6.9247	12.875	8.1368	7.7976	8.1739
10.189	6.7856	16.892	3.2667	8.5283	9.6923
6.1967	NaN	13.886	9.7176	6.0667	13.449
9.3037	4	22.282	6.0093	6.4815	20.727
NaN	NaN	10.85	NaN	NaN	15.659
