# Supplementary material for: optoPAD, a closed-loop optogenetics system to study the circuit basis of feeding behaviors
Source: eLife. 2019 Jun 22;8:e43924. doi: 10.7554/eLife.43924 (PMC6589098; doi:10.7554/eLife.43924)
Supplement: Figure 2—figure supplement 2—source data 2. [file elife-43924-fig2-figsupp2-data2.csv]

10% Yeast OFF 2299>Chrimson R+	10% Yeast OFF 2299>Chrimson R-	10% Yeast OFF attP2 R+	10% Yeast OFF attP2 R-	10% Yeast OFF EmptySplit R+	10% Yeast OFF EmptySplit R-	10% Yeast ON 2299>Chrimson R+	10% Yeast ON 2299>Chrimson R-	10% Yeast ON attP2 R+	10% Yeast ON attP2 R-	10% Yeast ON EmptySplit R+	10% Yeast ON EmptySplit R-
8	590	616	1283	1345	209	1	1586	417	3875	765	1570
3087	896	3905	2601	641	1412	10	733	1618	699	5220	961
696	1177	1027	1868	900	2417	5	1865	4972	487	721	1015
4251	300	6252	3240	2158	1465	15	2006	17	168	2473	3580
2463	271	1777	715	1542	659	77	1506	701	252	4790	3286
55	1575	5487	1075	4011	410	80	702	4869	2244	4119	2028
8135	2693	3012	5947	3961	3726	5	4056	2251	2936	1558	1915
2	7	2618	3339	1272	1225	1	1484	1916	1703	7278	1616
1160	3151	2527	3179	2815	720	31	2251	3308	3374	2892	1330
4229	198	3264	2213	2687	1206	298	411	922	111	3000	1402
2269	1890	3641	3927	2218	3508	3314	328	1998	4208	609	1465
1036	2232	4336	2662	4475	908	1455	2283	2261	887	3330	892
3753	1656	3417	2983	2925	1183	311	1441	2771	2330	283	1243
160	4956	5710	1709	6205	396	908	324	458	546	337	1716
2788	2387	891	2089	874	168	97	2374	368	672	1	1418
3442	2316	1718	41	4148	1269	3	1	2802	34	579	423
3999	695	479	365	2255	384	195	3199	1344	1747	1506	1427
2650	2075	3992	3240	2263	2235	26	1624	2846	1777	3634	1503
3896	1290	1588	911	4970	2421	1197	2691	872	1736	2710	1693
213	669	6462	1087	1	979	204	1432	2988	2855	5230	2058
5560	939	3707	1018	2913	3001	3298	2061	1235	1062	2463	2736
5377	2532	3906	1917	5042	2060	7	962	3669	1302	2396	679
7842	2383	1758	2015	1457	2723	258	896	739	1349	3703	1361
1	1539	3783	1637	7995	754	1	743	3459	2064	1873	643
43	1155	1325	1327	1697	1929	57	1905	3622	924	692	1124
4	748	5693	3268	4834	3105	31	1279	3686	387	3870	2670
4660	2554	3405	40	2211	3247	3620	2139	2238	118	2689	3462
3614	2122	4159	2559	4392	2434	76	1373	4638	1373	2022	985
5648	1198	1990	2813	3324	2350	214	1020	2406	1216	2811	3490
7244	819	596	1	1436	1522	389	636	2139	272	4184	753
5477	2375	270	2097	4054	2950	932	1874	3423	3646	773	1731
3903	1053	35	2395	3252	1587	3690	1444	2908	2119	1	1468
1	2061	3604	3238	3376	653	9	2730	2018	4964	2696	4556
1	649	3292	2391	7018	3359	2	776	4006	4582	3950	2075
4566	3554	3674	1073	2376	394	1094	2713	1502	1452	2411	2238
2883	758	4949	109	533	4076	2	1412	4321	489	3194	2788
3949	2757	2359	2188	1	2082	2064	5400	3387	3524	1	2578
3114	2903	4441	1730	2715	2028	352	1332	1419	3875	1808	4008
2253	232	2585	3019	1265	2722	4849	2769	5614	4274	3901	2232
2401	179	2905	2953	16	3569	1248	5126	2227	4726	85	1810
5356	863	236	2097	1606	NaN	587	2560	7099	3353	4048	NaN
2821	4576	NaN	NaN	NaN	NaN	3354	941	NaN	NaN	NaN	NaN
NaN	2023	NaN	NaN	NaN	NaN	NaN	1817	NaN	NaN	NaN	NaN
