# Supplementary material for: optoPAD, a closed-loop optogenetics system to study the circuit basis of feeding behaviors
Source: eLife. 2019 Jun 22;8:e43924. doi: 10.7554/eLife.43924 (PMC6589098; doi:10.7554/eLife.43924)
Supplement: Figure 3—source data 1. [file elife-43924-fig3-data1.csv]

Number of sips							Number of sips delta
Chrimson GR64f ON	GR64f ON	Chrimson ON	Chrimson GR64f OFF	GR64f OFF	Chrimson OFF		Chrimson GR64f ON-OFF	GR64f ON-OFF	Chrimson ON-OFF
572	339	351	398	171	370		174	168	-19
421	2181	143	183	265	88		238	1916	55
997	268	583	307	282	728		690	-14	-145
820	871	533	331	480	561		489	391	-28
1079	165	1398	89	157	525		990	8	873
906	933	463	178	398	339		728	535	124
480	153	167	216	124	358		264	29	-191
745	92	912	174	138	203		571	-46	709
666	405	1417	205	187	345		461	218	1072
238	283	74	162	778	276		76	-495	-202
194	149	27	144	383	28		50	-234	-1
479	84	18	395	100	23		84	-16	-5
167	86	14	110	70	26		57	16	-12
197	173	32	315	174	49		-118	-1	-17
17	63	14	34	27	20		-17	36	-6
335	249	53	99	76	30		236	173	23
942	140	16	66	191	49		876	-51	-33
272	36	49	252	100	55		20	-64	-6
87	20	15	57	9	17		30	11	-2
NaN	NaN	22	NaN	NaN	16		#VALUE!	#VALUE!	6
