# Supplementary material for: optoPAD, a closed-loop optogenetics system to study the circuit basis of feeding behaviors
Source: eLife. 2019 Jun 22;8:e43924. doi: 10.7554/eLife.43924 (PMC6589098; doi:10.7554/eLife.43924)
Supplement: Figure 3—source data 2. [file elife-43924-fig3-data2.csv]

Number of sips							Number of sips delta
ACR GR64f ON	GR64f ON	ACR ON	ACR GR64f OFF	GR64f OFF	ACR OFF		ACR GR64f ON-OFF	GR64f ON-OFF	ACR ON-OFF
96	227	741	210	686	336		-114	-459	405
149	140	283	324	124	209		-175	16	74
132	356	94	349	283	83		-217	73	11
38	365	976	803	427	113		-765	-62	863
101	118	400	379	126	155		-278	-8	245
262	144	188	612	52	154		-350	92	34
153	103	575	246	142	90		-93	-39	485
33	123	1123	579	281	727		-546	-158	396
155	117	571	354	116	158		-199	1	413
182	23	92	200	43	108		-18	-20	-16
97	221	927	209	285	205		-112	-64	722
92	186	705	308	281	67		-216	-95	638
145	161	774	554	234	107		-409	-73	667
9	173	354	388	209	801		-379	-36	-447
52	164	343	334	231	588		-282	-67	-245
165	68	149	103	71	271		62	-3	-122
107	186	41	143	142	234		-36	44	-193
129	90	288	339	110	95		-210	-20	193
182	188	415	112	170	214		70	18	201
33	172	130	79	121	765		-46	51	-635
204	242	47	160	189	866		44	53	-819
135	724	165	1002	140	194		-867	584	-29
95	149	71	326	217	345		-231	-68	-274
140	108	265	549	563	82		-409	-455	183
45	95	154	461	269	56		-416	-174	98
125	274	52	211	129	115		-86	145	-63
112	328	137	709	325	221		-597	3	-84
305	82	181	636	373	568		-331	-291	-387
438	438	99	107	168	157		331	270	-58
165	525	147	391	223	88		-226	302	59
153	523	164	154	416	83		-1	107	81
154	458	376	271	161	110		-117	297	266
188	63	45	472	138	233		-284	-75	-188
193	384	54	132	189	308		61	195	-254
215	303	121	177	227	134		38	76	-13
113	547	69	273	179	47		-160	368	22
165	100	35	540	139	301		-375	-39	-266
109	156	443	192	148	18		-83	8	425
247	97	632	187	77	46		60	20	586
NaN	204	NaN	NaN	232	NaN		#VALUE!	-28	#VALUE!
