# Supplementary material for: optoPAD, a closed-loop optogenetics system to study the circuit basis of feeding behaviors
Source: eLife. 2019 Jun 22;8:e43924. doi: 10.7554/eLife.43924 (PMC6589098; doi:10.7554/eLife.43924)
Supplement: Figure 3—source data 3. [file elife-43924-fig3-data3.csv]

Number of sips							Number of sips delta
ChrimsonGR66a ON	GR66a ON	Chrimson ON	ChrimsonGR66a OFF	GR66a OFF	Chrimson OFF		ChrimsonGR66a delta	GR66a delta	Chrimson delta
12	343	377	2324	318	545		-2312	25	-168
16	1457	344	737	206	221		-721	1251	123
19	133	107	344	416	676		-325	-283	-569
36	755	242	330	366	836		-294	389	-594
10	1133	170	222	192	437		-212	941	-267
11	672	186	512	1491	193		-501	-819	-7
7	278	919	848	210	1354		-841	68	-435
10	539	336	31	2	284		-21	537	52
10	1270	794	472	889	454		-462	381	340
56	979	112	11	1264	419		45	-285	-307
36	443	478	1022	278	12		-986	165	466
28	233	62	1091	402	183		-1063	-169	-121
143	579	74	25	766	488		118	-187	-414
19	572	142	172	348	252		-153	224	-110
28	541	216	1603	854	231		-1575	-313	-15
316	1206	247	115	982	71		201	224	176
23	682	215	205	401	150		-182	281	65
3	543	441	222	566	160		-219	-23	281
21	1034	167	1127	563	233		-1106	471	-66
2	460	186	382	365	176		-380	95	10
