# Supplementary material for: optoPAD, a closed-loop optogenetics system to study the circuit basis of feeding behaviors
Source: eLife. 2019 Jun 22;8:e43924. doi: 10.7554/eLife.43924 (PMC6589098; doi:10.7554/eLife.43924)
Supplement: Figure 3—source data 4. [file elife-43924-fig3-data4.csv]

Number of sips							Number of sips delta
ACR GR66a ON	GR66a ON	ACR ON	ACR GR66a OFF	GR66a OFF	ACR OFF		ACR GR66a ON-OFF	GR66a ON-OFF	ACR ON-OFF
198	143	59	81	100	105		117	43	-46
28	195	30	96	331	30		-68	-136	0
22	60	279	57	219	93		-35	-159	186
17	70	51	47	68	107		-30	2	-56
400	120	62	163	111	101		237	9	-39
595	42	92	93	92	65		502	-50	27
205	17	29	139	24	52		66	-7	-23
469	122	43	134	203	68		335	-81	-25
78	228	77	63	204	93		15	24	-16
154	69	86	109	97	92		45	-28	-6
228	49	32	151	61	56		77	-12	-24
49	27	10	37	35	25		12	-8	-15
850	26	42	77	78	117		773	-52	-75
328	72	106	200	180	91		128	-108	15
80	120	22	70	129	24		10	-9	-2
63	68	47	96	12	34		-33	56	13
1592	87	66	174	258	28		1418	-171	38
187	76	16	112	103	106		75	-27	-90
45	37	94	143	36	74		-98	1	20
159	56	36	58	109	40		101	-53	-4
103	73	45	25	95	101		78	-22	-56
1592	77	16	109	55	53		1483	22	-37
932	21	29	247	80	26		685	-59	3
167	93	65	87	62	46		80	31	19
338	48	22	218	104	28		120	-56	-6
34	47	27	25	20	8		9	27	19
156	15	62	25	27	80		131	-12	-18
527	57	44	212	100	101		315	-43	-57
329	NaN	59	110	NaN	63		219	#VALUE!	-4
NaN	NaN	87	NaN	NaN	26		#VALUE!	#VALUE!	61
