# Supplementary material for: optoPAD, a closed-loop optogenetics system to study the circuit basis of feeding behaviors
Source: eLife. 2019 Jun 22;8:e43924. doi: 10.7554/eLife.43924 (PMC6589098; doi:10.7554/eLife.43924)
Supplement: Figure 4—source data 1. [file elife-43924-fig4-data1.csv]

fly	sip_index	channel
1	4770	1
1	5911	1
1	19400	1
1	19416	1
1	19429	1
1	19448	1
1	19490	1
1	50664	1
1	50700	1
1	50716	1
1	61265	1
1	104000	1
1	104020	1
1	104090	1
1	104160	1
1	131000	1
1	131020	1
1	131040	1
1	131050	1
1	131090	1
1	131100	1
1	131120	1
1	131140	1
1	131280	1
1	131330	1
1	131370	1
1	131460	1
1	131470	1
1	131490	1
1	131550	1
1	131560	1
1	131610	1
1	131620	1
1	131630	1
1	131650	1
1	131670	1
1	131690	1
1	131700	1
1	131710	1
1	131740	1
1	131770	1
1	131780	1
1	131800	1
1	131850	1
1	131900	1
1	134200	1
1	134220	1
1	134270	1
1	137670	1
1	137690	1
1	137700	1
1	137740	1
1	137760	1
1	137780	1
1	137810	1
1	137850	1
1	139470	1
1	139480	1
1	139510	1
1	139530	1
1	154470	1
1	170300	1
1	170330	1
1	170340	1
1	170360	1
1	170370	1
1	170390	1
1	170440	1
1	170620	1
1	170860	1
1	170880	1
1	170910	1
1	171130	1
1	171150	1
1	171240	1
1	171290	1
1	171350	1
1	171370	1
1	171380	1
1	171410	1
1	171430	1
1	171450	1
1	171500	1
1	171550	1
1	171590	1
1	171610	1
1	171630	1
1	171660	1
1	171690	1
1	171730	1
1	171770	1
1	171800	1
1	171820	1
1	171840	1
1	171860	1
1	171870	1
1	171900	1
1	171950	1
1	172000	1
1	172030	1
1	172050	1
1	172060	1
1	172070	1
1	172090	1
1	172100	1
1	172130	1
1	172150	1
1	172170	1
1	172190	1
1	172210	1
1	172240	1
1	172280	1
1	172300	1
1	172320	1
1	172360	1
1	172460	1
1	172480	1
1	172510	1
1	172520	1
1	172530	1
1	172560	1
1	172570	1
1	172590	1
1	172620	1
1	172640	1
1	172660	1
1	172680	1
1	172700	1
1	172770	1
1	172790	1
1	172820	1
1	172830	1
1	172840	1
1	172860	1
1	172880	1
1	172930	1
1	172950	1
1	172980	1
1	173010	1
1	173050	1
1	173060	1
1	173080	1
1	173130	1
1	173160	1
1	173180	1
1	173200	1
1	173210	1
1	173230	1
1	173260	1
1	173300	1
1	173320	1
1	173350	1
1	173370	1
1	173400	1
1	173430	1
1	173440	1
1	173450	1
1	173470	1
1	173480	1
1	173510	1
1	173590	1
1	173610	1
1	173650	1
1	173690	1
1	173730	1
1	173750	1
1	173800	1
1	173840	1
1	173860	1
1	173880	1
1	173900	1
1	173920	1
1	173930	1
1	173940	1
1	173970	1
1	173990	1
1	174010	1
1	174030	1
1	174090	1
1	174110	1
1	174170	1
1	174190	1
1	174220	1
1	174270	1
1	174300	1
1	174310	1
1	174330	1
1	174350	1
1	174370	1
1	174420	1
1	174450	1
1	174480	1
1	174500	1
1	174530	1
1	174550	1
1	174570	1
1	174590	1
1	174620	1
1	174640	1
1	174680	1
1	174710	1
1	174720	1
1	174740	1
1	174800	1
1	174810	1
1	174830	1
1	174850	1
1	174870	1
1	174900	1
1	174930	1
1	174940	1
1	174990	1
1	175020	1
1	175070	1
1	175090	1
1	175110	1
1	175130	1
1	175160	1
1	175180	1
1	175220	1
1	175240	1
1	175270	1
1	175290	1
1	175320	1
1	175340	1
1	175360	1
1	175390	1
1	175410	1
1	175450	1
1	175470	1
1	175520	1
1	175540	1
1	175570	1
1	175580	1
1	175590	1
1	175610	1
1	175620	1
1	175630	1
1	175650	1
1	175660	1
1	175720	1
1	175770	1
1	175790	1
1	175840	1
1	175870	1
1	175890	1
1	175900	1
1	175920	1
1	175940	1
1	175970	1
1	175990	1
1	176010	1
1	176030	1
1	176080	1
1	176100	1
1	176130	1
1	176190	1
1	176210	1
1	176230	1
1	176260	1
1	176290	1
1	176320	1
1	176350	1
1	176380	1
1	176400	1
1	176420	1
1	176440	1
1	176500	1
1	176530	1
1	176540	1
1	176580	1
1	176630	1
1	176660	1
1	176710	1
1	176720	1
1	176750	1
1	176770	1
1	176790	1
1	176820	1
1	176840	1
1	176870	1
1	176880	1
1	176890	1
1	176910	1
1	176940	1
1	176960	1
1	177010	1
1	177020	1
1	177030	1
1	177040	1
1	177090	1
1	177110	1
1	177130	1
1	177160	1
1	177240	1
1	177270	1
1	177320	1
1	177340	1
1	177410	1
1	177420	1
1	177470	1
1	177490	1
1	177520	1
1	177540	1
1	177570	1
1	177600	1
1	177650	1
1	177690	1
1	177710	1
1	177760	1
1	177780	1
1	177820	1
1	177840	1
1	177870	1
1	177890	1
1	177910	1
1	177940	1
1	177990	1
1	178030	1
1	178070	1
1	178090	1
1	178120	1
1	178160	1
1	178200	1
1	178230	1
1	178250	1
1	178270	1
1	178290	1
1	178320	1
1	178340	1
1	178370	1
1	178390	1
1	178420	1
1	178450	1
1	178470	1
1	178490	1
1	178540	1
1	178560	1
1	178570	1
1	178590	1
1	178620	1
1	178680	1
1	178710	1
1	178730	1
1	178740	1
1	178800	1
1	178820	1
1	178850	1
1	178870	1
1	178890	1
1	178910	1
1	178920	1
1	178940	1
1	178990	1
1	179040	1
1	179060	1
1	179080	1
1	179100	1
1	179130	1
1	179170	1
1	179190	1
1	179220	1
1	179240	1
1	179260	1
1	179290	1
1	179310	1
1	179330	1
1	179360	1
1	179380	1
1	179400	1
1	179430	1
1	179480	1
1	179500	1
1	179530	1
1	179550	1
1	179580	1
1	179610	1
1	179630	1
1	179650	1
1	179680	1
1	179720	1
1	179740	1
1	179760	1
1	179790	1
1	179810	1
1	179830	1
1	179860	1
1	179880	1
1	179900	1
1	179940	1
1	179960	1
1	180020	1
1	180050	1
1	180070	1
1	180120	1
1	180150	1
1	180200	1
1	180230	1
1	180290	1
1	180310	1
1	180330	1
1	180360	1
1	180380	1
1	180400	1
1	180420	1
1	180450	1
1	180460	1
1	180470	1
1	180540	1
1	180590	1
1	180630	1
1	180660	1
1	180660	1
1	180700	1
1	180710	1
1	180720	1
1	180730	1
1	180740	1
1	180760	1
1	180910	1
1	180960	1
1	180990	1
1	181000	1
1	183250	1
1	183280	1
1	183300	1
1	183320	1
1	183330	1
1	183370	1
1	183380	1
1	186200	1
1	186220	1
1	186250	1
1	186260	1
1	186300	1
1	186320	1
1	186330	1
1	186360	1
1	186370	1
1	188510	1
1	188540	1
1	188580	1
1	188600	1
1	215630	1
1	215660	1
1	215670	1
1	215680	1
1	215700	1
1	215710	1
1	215720	1
1	215740	1
1	215760	1
1	215770	1
1	215780	1
1	215830	1
1	215880	1
1	215950	1
1	215970	1
1	216010	1
1	216030	1
1	216040	1
1	216070	1
1	216120	1
1	216140	1
1	216210	1
1	216230	1
1	216290	1
1	216310	1
1	216410	1
1	216430	1
1	216460	1
1	216540	1
1	216560	1
1	216580	1
1	216600	1
1	216670	1
1	216740	1
1	216750	1
1	216790	1
1	216860	1
1	216880	1
1	216900	1
1	216960	1
1	216980	1
1	217000	1
1	217050	1
1	217090	1
1	217140	1
1	217170	1
1	217220	1
1	217280	1
1	217350	1
1	217370	1
1	217400	1
1	217450	1
1	217480	1
1	217520	1
1	217580	1
1	217670	1
1	217690	1
1	217710	1
1	217780	1
1	217870	1
1	217890	1
1	217920	1
1	217940	1
1	217970	1
1	217990	1
1	218060	1
1	218080	1
1	218110	1
1	218160	1
1	218200	1
1	218240	1
1	218310	1
1	218340	1
1	218370	1
1	218430	1
1	218460	1
1	218490	1
1	218530	1
1	218560	1
1	218640	1
1	218670	1
1	218710	1
1	218760	1
1	218790	1
1	218860	1
1	218890	1
1	218910	1
1	218940	1
1	218970	1
1	218990	1
1	219080	1
1	219100	1
1	219120	1
1	219150	1
1	219200	1
1	219220	1
1	219250	1
1	219270	1
1	219330	1
1	219360	1
1	219380	1
1	219390	1
1	219420	1
1	219450	1
1	219470	1
1	219540	1
1	219550	1
1	219660	1
1	219690	1
1	219720	1
1	219760	1
1	219780	1
1	219790	1
1	219820	1
1	219850	1
1	219910	1
1	219940	1
1	219960	1
1	220040	1
1	220070	1
1	220190	1
1	220220	1
1	220260	1
1	220350	1
1	220460	1
1	220490	1
1	220570	1
1	220630	1
1	220720	1
1	220770	1
1	220790	1
1	220810	1
1	220840	1
1	220860	1
1	220930	1
1	220950	1
1	221000	1
1	221040	1
1	221150	1
1	221160	1
1	221180	1
1	221200	1
1	221270	1
1	221300	1
1	221330	1
1	221350	1
1	221370	1
1	221420	1
1	221430	1
1	221450	1
1	221480	1
1	221510	1
1	221540	1
1	221570	1
1	221600	1
1	221690	1
1	221700	1
1	221720	1
1	221760	1
1	221810	1
1	221840	1
1	221870	1
1	221910	1
1	221940	1
1	221960	1
1	221980	1
1	221990	1
1	222040	1
1	222060	1
1	222080	1
1	222100	1
1	222130	1
1	222140	1
1	222180	1
1	222210	1
1	222230	1
1	222250	1
1	222280	1
1	222300	1
1	222320	1
1	222340	1
1	222360	1
1	222430	1
1	222450	1
1	222470	1
1	222530	1
1	222550	1
1	222570	1
1	222590	1
1	222600	1
1	222670	1
1	222720	1
1	222740	1
1	222760	1
1	222800	1
1	222870	1
1	222900	1
1	222920	1
1	222960	1
1	222980	1
1	223010	1
1	223040	1
1	223060	1
1	223080	1
1	223130	1
1	223170	1
1	223190	1
1	223220	1
1	223270	1
1	223300	1
1	223360	1
1	223420	1
1	223450	1
1	223480	1
1	223500	1
1	223520	1
1	223540	1
1	223580	1
1	223610	1
1	223620	1
1	223640	1
1	223650	1
1	223660	1
1	223740	1
1	223750	1
1	223790	1
1	223810	1
1	223830	1
1	223860	1
1	223880	1
1	223900	1
1	223920	1
1	223950	1
1	223970	1
1	223990	1
1	224020	1
1	224030	1
1	224060	1
1	224080	1
1	224100	1
1	224120	1
1	224150	1
1	224170	1
1	224180	1
1	224200	1
1	224220	1
1	224240	1
1	224280	1
1	224290	1
1	224320	1
1	224360	1
1	224400	1
1	224420	1
1	224440	1
1	224460	1
1	224510	1
1	224520	1
1	224550	1
1	224560	1
1	224580	1
1	224610	1
1	224630	1
1	224650	1
1	224690	1
1	224710	1
1	224760	1
1	224780	1
1	224800	1
1	224820	1
1	224850	1
1	224910	1
1	224930	1
1	224960	1
1	225000	1
1	225020	1
1	225040	1
1	225060	1
1	225080	1
1	225100	1
1	225130	1
1	225150	1
1	225170	1
1	225190	1
1	225240	1
1	225270	1
1	225300	1
1	225310	1
1	225320	1
1	225380	1
1	225390	1
1	225440	1
1	225460	1
1	225480	1
1	225510	1
1	225540	1
1	225560	1
1	225600	1
1	225620	1
1	225640	1
1	225660	1
1	225680	1
1	225710	1
1	225740	1
1	225760	1
1	225780	1
1	225800	1
1	225820	1
1	225850	1
1	225880	1
1	225900	1
1	225920	1
1	225950	1
1	225970	1
1	225990	1
1	226030	1
1	226050	1
1	226080	1
1	226120	1
1	226140	1
1	226170	1
1	226190	1
1	226210	1
1	226230	1
1	226250	1
1	226310	1
1	226330	1
1	226340	1
1	226360	1
1	226370	1
1	226390	1
1	226400	1
1	226410	1
1	226420	1
1	226440	1
1	226450	1
1	226490	1
1	226550	1
1	226580	1
1	226610	1
1	226630	1
1	226640	1
1	226660	1
1	226690	1
1	226760	1
1	226800	1
1	226810	1
1	226820	1
1	226840	1
1	226870	1
1	226960	1
1	226970	1
1	227010	1
1	227030	1
1	227050	1
1	227080	1
1	227080	1
1	227120	1
1	227150	1
1	227170	1
1	227200	1
1	227220	1
1	227270	1
1	227290	1
1	227320	1
1	227340	1
1	227360	1
1	227380	1
1	227410	1
1	227430	1
1	227450	1
1	227480	1
1	227500	1
1	227520	1
1	227540	1
1	227570	1
1	227590	1
1	227620	1
1	227640	1
1	227690	1
1	227730	1
1	227740	1
1	227760	1
1	227790	1
1	227830	1
1	227860	1
1	227870	1
1	227920	1
1	227980	1
1	228000	1
1	228030	1
1	228050	1
1	228060	1
1	228080	1
1	228100	1
1	228110	1
1	228170	1
1	228180	1
1	228200	1
1	228220	1
1	228250	1
1	228270	1
1	228300	1
1	228310	1
1	228330	1
1	228360	1
1	228380	1
1	228390	1
1	228410	1
1	228450	1
1	228490	1
1	228530	1
1	228550	1
1	228560	1
1	228580	1
1	228600	1
1	228630	1
1	228650	1
1	228730	1
1	228760	1
1	228780	1
1	228830	1
1	228870	1
1	228880	1
1	228900	1
1	228920	1
1	228930	1
1	228990	1
1	229010	1
1	229060	1
1	229100	1
1	229120	1
1	229170	1
1	229190	1
1	229210	1
1	229230	1
1	229250	1
1	229260	1
1	229280	1
1	229300	1
1	229320	1
1	229350	1
1	229370	1
1	229380	1
1	229390	1
1	229400	1
1	229430	1
1	229450	1
1	229470	1
1	229490	1
1	229490	1
1	229520	1
1	229540	1
1	229560	1
1	229580	1
1	229630	1
1	229650	1
1	229660	1
1	229670	1
1	229690	1
1	229730	1
1	229760	1
1	229790	1
1	229810	1
1	229830	1
1	229860	1
1	229880	1
1	229910	1
1	229930	1
1	229940	1
1	229960	1
1	229990	1
1	230010	1
1	230030	1
1	230050	1
1	230080	1
1	230090	1
1	230100	1
1	230140	1
1	230160	1
1	230180	1
1	230220	1
1	230260	1
1	230280	1
1	230300	1
1	230340	1
1	230380	1
1	230400	1
1	230420	1
1	230450	1
1	230460	1
1	230500	1
1	230520	1
1	230540	1
1	230570	1
1	230590	1
1	230600	1
1	230630	1
1	230650	1
1	230690	1
1	230710	1
1	230730	1
1	230750	1
1	230760	1
1	230800	1
1	230820	1
1	230840	1
1	230850	1
1	230860	1
1	230880	1
1	230900	1
1	230920	1
1	230930	1
1	230940	1
1	231020	1
1	231040	1
1	231060	1
1	231080	1
1	231100	1
1	231160	1
1	231180	1
1	231200	1
1	231210	1
1	231220	1
1	231240	1
1	231270	1
1	231290	1
1	231310	1
1	231330	1
1	231350	1
1	231370	1
1	231400	1
1	231430	1
1	231460	1
1	231480	1
1	231500	1
1	231530	1
1	231550	1
1	231580	1
1	231600	1
1	231620	1
1	231640	1
1	231660	1
1	231680	1
1	231710	1
1	231740	1
1	231750	1
1	231780	1
1	231820	1
1	231860	1
1	231880	1
1	231900	1
1	231920	1
1	231960	1
1	231990	1
1	232000	1
1	232020	1
1	232050	1
1	232060	1
1	232080	1
1	232090	1
1	232120	1
1	232180	1
1	232220	1
1	232280	1
1	232320	1
1	232340	1
1	232350	1
1	232400	1
1	232420	1
1	232450	1
1	232480	1
1	232500	1
1	232580	1
1	232640	1
1	232670	1
1	232680	1
1	232690	1
1	232710	1
1	232720	1
1	232790	1
1	232800	1
1	232820	1
1	232850	1
1	232860	1
1	232880	1
1	232900	1
1	232940	1
1	232960	1
1	232970	1
1	232980	1
1	233000	1
1	233010	1
1	233020	1
1	233040	1
1	233120	1
1	233150	1
1	233170	1
1	233190	1
1	233220	1
1	233230	1
1	233260	1
1	233280	1
1	233320	1
1	233340	1
1	233370	1
1	233400	1
1	233470	1
1	233490	1
1	233510	1
1	233530	1
1	233580	1
1	233600	1
1	233680	1
1	233700	1
1	233720	1
1	233740	1
1	233750	1
1	233770	1
1	233800	1
1	233810	1
1	233820	1
1	233850	1
1	233870	1
1	233890	1
1	233900	1
1	233920	1
1	233930	1
1	233950	1
1	233970	1
1	233980	1
1	233990	1
1	234010	1
1	234020	1
1	234040	1
1	234110	1
1	234120	1
1	234140	1
1	234150	1
1	234170	1
1	234180	1
1	234190	1
1	234210	1
1	234230	1
1	234240	1
1	234260	1
1	234300	1
1	234310	1
1	234320	1
1	234340	1
1	234360	1
1	234380	1
1	234390	1
1	234400	1
1	234450	1
1	234470	1
1	234490	1
1	234500	1
1	234520	1
1	234540	1
1	234570	1
1	234600	1
1	234620	1
1	234670	1
1	234710	1
1	234740	1
1	234750	1
1	234760	1
1	234830	1
1	234850	1
1	234870	1
1	234880	1
1	234890	1
1	234910	1
1	234930	1
1	234940	1
1	234950	1
1	234990	1
1	235070	1
1	235090	1
1	235190	1
1	235220	1
1	235230	1
1	235270	1
1	235290	1
1	235310	1
1	235320	1
1	235340	1
1	235360	1
1	235380	1
1	235400	1
1	235430	1
1	235450	1
1	235460	1
1	235480	1
1	235530	1
1	235580	1
1	235640	1
1	235670	1
1	235690	1
1	235710	1
1	235730	1
1	235750	1
1	235760	1
1	235900	1
1	235930	1
1	235990	1
1	236000	1
1	236060	1
1	236090	1
1	236100	1
1	236140	1
1	236330	1
1	236360	1
1	236370	1
1	236390	1
1	236410	1
1	236430	1
1	236440	1
1	236450	1
1	236460	1
1	236490	1
1	236500	1
1	236520	1
1	236530	1
1	236550	1
1	236590	1
1	236600	1
1	236630	1
1	236650	1
1	236680	1
1	236700	1
1	236710	1
1	236730	1
1	236740	1
1	236760	1
1	236770	1
1	236780	1
1	236800	1
1	236810	1
1	236830	1
1	236850	1
1	236870	1
1	236890	1
1	236900	1
1	236920	1
1	236930	1
1	236950	1
1	236980	1
1	236990	1
1	237010	1
1	237040	1
1	237060	1
1	237090	1
1	237110	1
1	237130	1
1	237160	1
1	237180	1
1	237210	1
1	237230	1
1	237240	1
1	237270	1
1	237290	1
1	237310	1
1	237320	1
1	237340	1
1	237350	1
1	237370	1
1	237380	1
1	237400	1
1	237430	1
1	237450	1
1	237510	1
1	237530	1
1	237550	1
1	237590	1
1	237600	1
1	237610	1
1	237640	1
1	237690	1
1	237730	1
1	237780	1
1	237800	1
1	237820	1
1	237840	1
1	237860	1
1	237880	1
1	237910	1
1	237930	1
1	237950	1
1	237970	1
1	238000	1
1	238020	1
1	238040	1
1	238060	1
1	238070	1
1	238090	1
1	238110	1
1	238120	1
1	238140	1
1	238160	1
1	238170	1
1	238190	1
1	238200	1
1	238210	1
1	238220	1
1	238230	1
1	238260	1
1	238280	1
1	238300	1
1	238320	1
1	238340	1
1	238370	1
1	238390	1
1	238420	1
1	238440	1
1	238460	1
1	238490	1
1	238510	1
1	238530	1
1	238550	1
1	238570	1
1	238590	1
1	238600	1
1	238610	1
1	238620	1
1	238640	1
1	238670	1
1	238690	1
1	238710	1
1	238720	1
1	238740	1
1	238760	1
1	238780	1
1	238810	1
1	238840	1
1	238860	1
1	238880	1
1	238900	1
1	238920	1
1	238940	1
1	238970	1
1	239010	1
1	239040	1
1	239090	1
1	239120	1
1	239140	1
1	239170	1
1	239190	1
1	239210	1
1	239230	1
1	239250	1
1	239280	1
1	239290	1
1	239300	1
1	239350	1
1	239370	1
1	239380	1
1	239400	1
1	239420	1
1	239430	1
1	239450	1
1	239470	1
1	239480	1
1	239500	1
1	239510	1
1	239540	1
1	239600	1
1	239620	1
1	239640	1
1	239660	1
1	239680	1
1	239700	1
1	239730	1
1	239760	1
1	239780	1
1	239800	1
1	239850	1
1	239860	1
1	239870	1
1	239880	1
1	239910	1
1	239930	1
1	239950	1
1	239970	1
1	239990	1
1	240010	1
1	240020	1
1	240030	1
1	240060	1
1	240080	1
1	240090	1
1	240120	1
1	240130	1
1	240150	1
1	240160	1
1	240170	1
1	240180	1
1	240190	1
1	240210	1
1	240230	1
1	240250	1
1	240270	1
1	240280	1
1	240310	1
1	240330	1
1	240360	1
1	241380	1
1	241410	1
1	244310	1
1	244340	1
1	244360	1
1	244380	1
1	244400	1
1	244420	1
1	244450	1
1	247970	1
1	248010	1
1	248030	1
1	251400	1
1	251400	1
1	265550	1
1	265570	1
1	265590	1
1	265600	1
1	265620	1
1	265630	1
1	286280	1
1	286290	1
1	286340	1
1	358880	1
1	358900	1
1	358920	1
1	358930	1
1	358950	1
1	358960	1
1	358970	1
1	358980	1
1	359000	1
1	359010	1
1	359020	1
1	359030	1
1	359050	1
1	359070	1
1	359090	1
1	359100	1
1	359120	1
1	359130	1
1	359140	1
1	359160	1
1	359170	1
1	359190	1
1	359200	1
1	359210	1
1	359230	1
1	359240	1
1	359260	1
1	359280	1
1	359290	1
1	359310	1
1	359320	1
1	359340	1
1	359350	1
1	359370	1
1	359380	1
1	359400	1
1	359420	1
1	359430	1
1	359450	1
1	359470	1
1	359500	1
1	359510	1
1	359520	1
1	359550	1
1	359560	1
1	359580	1
1	359600	1
1	359610	1
1	359630	1
1	359660	1
1	2146	2
1	6127	2
1	33236	2
1	40701	2
1	59623	2
1	67300	2
1	67354	2
1	107910	2
1	107920	2
1	108070	2
1	159750	2
1	159770	2
1	159800	2
1	159810	2
1	159820	2
1	191690	2
1	191700	2
1	191720	2
1	191730	2
1	191760	2
1	202440	2
1	202460	2
1	202480	2
1	202500	2
1	202520	2
1	202540	2
1	202560	2
1	202590	2
1	202600	2
1	202610	2
1	202630	2
1	202640	2
1	202650	2
1	202670	2
1	202680	2
1	202690	2
1	202780	2
1	202820	2
1	202830	2
1	202980	2
1	203000	2
1	203050	2
1	203160	2
1	203170	2
1	203180	2
1	203190	2
1	203270	2
1	203280	2
1	203300	2
1	203310	2
1	203330	2
1	203370	2
1	203390	2
1	203450	2
1	203460	2
1	203480	2
1	203500	2
1	203510	2
1	203530	2
1	203540	2
1	203550	2
1	203570	2
1	203580	2
1	203590	2
1	203620	2
1	203630	2
1	203640	2
1	203660	2
1	203670	2
1	203690	2
1	203720	2
1	203740	2
1	203750	2
1	203770	2
1	203790	2
1	203800	2
1	203830	2
1	203850	2
1	203860	2
1	203890	2
1	203910	2
1	203940	2
1	203970	2
1	203990	2
1	204000	2
1	204010	2
1	204040	2
1	204050	2
1	204070	2
1	204100	2
1	204120	2
1	204140	2
1	204160	2
1	204180	2
1	204200	2
1	204220	2
1	204270	2
1	204290	2
1	204320	2
1	204350	2
1	204400	2
1	204420	2
1	204440	2
1	204460	2
1	204480	2
1	204510	2
1	204550	2
1	204580	2
1	204590	2
1	204620	2
1	204640	2
1	204670	2
1	204710	2
1	204730	2
1	204750	2
1	204790	2
1	204800	2
1	204840	2
1	204900	2
1	204920	2
1	204940	2
1	204980	2
1	205000	2
1	205020	2
1	205040	2
1	205060	2
1	205070	2
1	205090	2
1	205100	2
1	205110	2
1	205130	2
1	205140	2
1	205160	2
1	205190	2
1	205230	2
1	205250	2
1	205270	2
1	205300	2
1	205330	2
1	205390	2
1	205410	2
1	205460	2
1	205480	2
1	205500	2
1	205540	2
1	205570	2
1	205600	2
1	205620	2
1	205650	2
1	205680	2
1	205710	2
1	205750	2
1	205800	2
1	205820	2
1	205850	2
1	205890	2
1	205940	2
1	205950	2
1	206000	2
1	206020	2
1	206050	2
1	206070	2
1	206090	2
1	206110	2
1	206180	2
1	206200	2
1	206210	2
1	206240	2
1	206260	2
1	206270	2
1	206290	2
1	206300	2
1	206310	2
1	206320	2
1	206360	2
1	206380	2
1	206420	2
1	206430	2
1	206450	2
1	206470	2
1	206490	2
1	206500	2
1	206510	2
1	206530	2
1	206560	2
1	206600	2
1	206620	2
1	206640	2
1	206670	2
1	206700	2
1	206760	2
1	206770	2
1	206790	2
1	206860	2
1	206930	2
1	206990	2
1	207050	2
1	207100	2
1	207130	2
1	207150	2
1	207170	2
1	207200	2
1	207210	2
1	207220	2
1	207250	2
1	207270	2
1	207290	2
1	207330	2
1	207370	2
1	207430	2
1	207460	2
1	207480	2
1	207520	2
1	207570	2
1	207580	2
1	207650	2
1	207710	2
1	207750	2
1	207800	2
1	207870	2
1	207900	2
1	207950	2
1	208000	2
1	208010	2
1	208030	2
1	208050	2
1	208110	2
1	208120	2
1	208180	2
1	208210	2
1	208290	2
1	208310	2
1	208370	2
1	208390	2
1	208450	2
1	208470	2
1	208550	2
1	208570	2
1	208600	2
1	208640	2
1	208650	2
1	208670	2
1	208700	2
1	208750	2
1	208770	2
1	208780	2
1	208790	2
1	208810	2
1	208820	2
1	208930	2
1	208950	2
1	208960	2
1	208980	2
1	209050	2
1	209120	2
1	209140	2
1	209160	2
1	209190	2
1	209210	2
1	209220	2
1	209260	2
1	209300	2
1	209330	2
1	209370	2
1	209380	2
1	209400	2
1	209430	2
1	209450	2
1	209520	2
1	209540	2
1	209570	2
1	209600	2
1	209630	2
1	209640	2
1	209670	2
1	209680	2
1	209690	2
1	209770	2
1	209800	2
1	209820	2
1	209840	2
1	209860	2
1	209900	2
1	209920	2
1	209940	2
1	209960	2
1	210040	2
1	210080	2
1	210100	2
1	210150	2
1	210170	2
1	210190	2
1	210210	2
1	210280	2
1	210310	2
1	210320	2
1	210350	2
1	210740	2
1	210800	2
1	214670	2
1	214680	2
1	214700	2
1	214720	2
1	214740	2
1	261680	2
1	261690	2
1	261710	2
1	288970	2
1	289010	2
1	289040	2
1	289060	2
1	289070	2
1	289090	2
1	289100	2
1	289120	2
1	289130	2
1	289140	2
1	289160	2
1	289200	2
1	289220	2
1	289230	2
1	289280	2
1	289310	2
1	289360	2
1	289370	2
1	289410	2
1	289440	2
1	289450	2
1	289490	2
1	289500	2
1	289510	2
1	289520	2
1	289540	2
1	289550	2
1	289600	2
1	289620	2
1	289640	2
1	289670	2
1	289680	2
1	289820	2
1	289880	2
1	292920	2
1	292950	2
1	297070	2
1	297100	2
1	297120	2
1	311720	2
1	311740	2
1	311770	2
1	351370	2
1	351390	2
1	351420	2
1	351440	2
1	351460	2
1	351490	2
1	351510	2
1	351520	2
1	351540	2
1	351550	2
1	351560	2
1	351580	2
1	351600	2
1	351610	2
1	351620	2
1	351650	2
1	351660	2
1	351680	2
1	351700	2
1	351730	2
1	351740	2
1	351780	2
1	351800	2
1	351820	2
1	351830	2
1	351840	2
1	351860	2
1	351890	2
1	351910	2
1	351940	2
1	351950	2
1	351970	2
1	351990	2
1	352000	2
1	352020	2
1	352030	2
1	352050	2
1	352090	2
1	352110	2
1	352130	2
1	352150	2
1	352180	2
1	352200	2
1	352230	2
1	352250	2
1	352260	2
1	352280	2
1	352300	2
1	352310	2
1	352330	2
1	352340	2
1	352370	2
1	352390	2
1	352430	2
1	352440	2
1	352480	2
1	352500	2
1	352510	2
1	357990	2
1	358020	2
2	5070	1
2	13087	1
2	19745	1
2	32041	1
2	32057	1
2	32207	1
2	32236	1
2	32263	1
2	32292	1
2	32341	1
2	32355	1
2	32371	1
2	32381	1
2	32421	1
2	32532	1
2	34605	1
2	34625	1
2	34651	1
2	34661	1
2	34680	1
2	34703	1
2	34716	1
2	34728	1
2	34754	1
2	35033	1
2	35047	1
2	35071	1
2	35083	1
2	35096	1
2	35114	1
2	35127	1
2	35138	1
2	53734	1
2	53763	1
2	53776	1
2	53789	1
2	53803	1
2	53818	1
2	53834	1
2	53853	1
2	56609	1
2	56630	1
2	56703	1
2	56719	1
2	56734	1
2	56747	1
2	56760	1
2	56777	1
2	56810	1
2	56824	1
2	56839	1
2	56859	1
2	56890	1
2	56946	1
2	57133	1
2	57148	1
2	57176	1
2	57186	1
2	57202	1
2	57232	1
2	57348	1
2	67285	1
2	67331	1
2	67354	1
2	69024	1
2	90453	1
2	90477	1
2	90498	1
2	90507	1
2	90604	1
2	97613	1
2	97631	1
2	97648	1
2	97674	1
2	97693	1
2	97710	1
2	97734	1
2	118570	1
2	118580	1
2	118600	1
2	118620	1
2	118630	1
2	118650	1
2	118660	1
2	118680	1
2	118690	1
2	118700	1
2	118750	1
2	123510	1
2	123520	1
2	123540	1
2	123580	1
2	123590	1
2	123610	1
2	123620	1
2	123650	1
2	123660	1
2	123670	1
2	123700	1
2	123710	1
2	127690	1
2	127700	1
2	127720	1
2	127730	1
2	127740	1
2	127760	1
2	148540	1
2	148560	1
2	148580	1
2	148590	1
2	148610	1
2	148620	1
2	148630	1
2	148690	1
2	148780	1
2	150700	1
2	150720	1
2	150740	1
2	150750	1
2	150760	1
2	150770	1
2	150790	1
2	150800	1
2	150830	1
2	150880	1
2	150910	1
2	150930	1
2	150950	1
2	155530	1
2	155540	1
2	155550	1
2	155570	1
2	165690	1
2	165710	1
2	165730	1
2	165740	1
2	165760	1
2	165780	1
2	165790	1
2	165820	1
2	174610	1
2	174630	1
2	174660	1
2	174670	1
2	174690	1
2	174700	1
2	219780	1
2	219810	1
2	219830	1
2	219850	1
2	219860	1
2	219880	1
2	219890	1
2	219910	1
2	219930	1
2	219940	1
2	6907	2
2	8667	2
2	37829	2
2	38610	2
2	40740	2
2	40755	2
2	40770	2
2	40785	2
2	40793	2
2	40810	2
2	44680	2
2	47592	2
[truncated: 30,399 more rows]
