# Supplementary material for: optoPAD, a closed-loop optogenetics system to study the circuit basis of feeding behaviors
Source: eLife. 2019 Jun 22;8:e43924. doi: 10.7554/eLife.43924 (PMC6589098; doi:10.7554/eLife.43924)
Supplement: Figure 4—source data 2. [file elife-43924-fig4-data2.csv]

mean Activity Bout duration
Gr66a>Chrimson 1.5s	Gr66a>Chrimson 3s	Gr66a>Chrimson 6s	Gr66a>Chrimson nolight (1.5s)	Gr66a>Chrimson nolight (3s)	Gr66a>Chrimson nolight (6s)
3.19	4.125	7.45	15.22	15.95	15.585
2.74	4.27	7.22	15.2	12.255	15.035
2.62	4.47	6.96	13.46	11.69	13.73
2.41	4.16	7.4	11.33	12.1	14.25
2.57	4.26	7.28	7.03	9.07	10.51
2.6	4.225	7.13	11.28	11.225	11.975
2.66	3.99	7.125	16.62	15.59	17.87
2.96	4.095	7.155	16.22	16.24	16.48
3.01	4.29	7.36	13.21	12.615	13.33
2.7	4.06	7.27	18.3	18.11	18.24
2.885	4.01	7.135	11.39	11.39	12.565
2.75	5.49	7.065	12.68	13.05	16.04
3.64	4.18	7.27	23.805	18.62	18.62
3.045	4.82	6.94	14.34	15.17	15.76
2.81	4.31	7.135	35.42	42.39	39.21
3.65	5.385	8.065	19.8	18.36	19.84
2.75	4.495	7.18	21.84	23.87	28.55
2.54	4.39	11.16	11.67	11.67	12.29
2.675	4.56	9.365	19.815	19.815	22.8
2.95	4.285	11.115	26.98	24.04	34.14
2.325	4.12	7.42	23.39	23.08	23.08
2.62	4.27	9.83	17.48	16.84	17.48
2.51	4.325	11.03	6.87	6.55	10.07
2.54	2.98	7.3	16.98	17.13	17.28
3.37	4.31	12.49	17.96	16.41	17.96
2.505	4.645	10.31	13.98	14.74	14.62
2.45	4.175	9.54	13.015	12.78	13.305
2.55	4.06	8.91	11.165	12.35	13.92
2.63	4.12	7.44	16.45	16.22	16.68
2.75	4.26	7.54	12.01	11.325	13.245
2.61	4	7.07	14.48	14.44	18.015
2.74	4.355	8.885	40.905	40.905	40.905
2.655	4.1	7.21	13.39	13.35	13.835
3.195	5.405	7.435	11.83	12.215	12.6
2.855	4.35	7.23	6.2	6.34	7.11
2.63	4.265	7.32	6.15	6.145	7.12
2.665	4.195	7.155	5.995	7.315	10.315
1.95	4.485	7.09	12.35	12.01	11.67
3.08	4.06	7.27	10.75	10.75	11.22
2.765	4.28	7.76	11.25	11.535	12.045
3.315	4.355	7.58	6.47	6.47	8.02
2.67	4.22	8.25	28.84	28.84	31.395
2.6	4.3	7.38	10.22	10.24	10.26
2.54	4.1	7.46	11.09	10.575	17.27
2.88	4.13	7.485	21.5	21.85	22.2
2.63	4.5	7.29	17.22	17.24	17.22
3.18	4.22	7.795	16.93	17.02	17.09
3.34	4.14	7.18	14.16	14.265	14.89
2.66	4.055	8.11	15.53	14.76	15.73
2.6	4.9	7.07	14.09	13.57	14.38
2.295	4.195	7.155	15.17	16.035	14.975
2.52	4.07	7.725	12.035	12.95	12.735
3.235	4.965	7.225	24.22	26.68	27.13
2.49	4.34	8.57	20.87	20.39	20.44
2.37	4.17	7.3	17.355	19.53	16.95
2.53	4.575	8.03	11.89	12.195	12.53
	4.16	7.275	28.28	28.77	29.63
	4.15	7.225	18.765	19.07	19.15
	4.225	7.7	8.4	7.77	16.79
	5.13	7.275	13.4	12.815	14.63
	5.83	7.36	11.81	12.2	12.2
	4.325	8.18	15.37	15.36	15.88
	5.09	8.85	13.17	12.525	14.275
	6.49	7.13	11.72	11.37	12.485
	3.68	8.02	13.12	13.47	11.775
	4.87	7.175	22.8	22.4	23.16
	4.595	7.32	20.37	18.63	19.125
	4.165	7.405	18.65	18.39	18.415
	4.23	7.35	13.63	13.88	13.63
	6.84	7.06	18.995	18.365	19.55
	4.54	7.045	19.09	19.09	19.18
	4.28	7.33	16.75	16.79	17.02
	4.25	6.95	13.81	14.88	20.99
	4.56	7.23	19.785	18.86	18.62
	11.59	7.755	19.05	18.95	19.38
	11.71	7.35	13.18	13.27	15.08
	9.665		16.52	22.85	22.195
	6.09		19.09	19.26	19.175
	13.17		19.58	18.355	19.73
	9.81		17.255	16.73	17.89
	13.52		13.43	13.44	13.98
	7.905		17.01	17	17
	4.42		11.7	12.865	13.45
	4.24		9	8.78	9.605
	4.135		13.035	13.035	19.49
	4.095		9.86	10.28	10.62
	4.53		17.43	17	17.56
	4.39		20.825	20.68	20.97
	4.22		8.04	7.935	11.86
	5.13		12.835	12.42	13.36
	4.235		14.805	14.28	15.33
	4.99		20.875	21.435	21.435
	4.26		18.83	18.455	20.45
	4.44		19.84	19.84	20.115
	4.24		14.59	14.15	13.495
	4.46		14.72	13.63	13.63
	4.08		21.09	21.75	21.75
	4.22		16.32	18.64	17.23
	4.45		19.73	21.395	21.395
	4.235		11.03	10.71	18.06
	5.98		16.39	16.39	17.53
	4.25		12.52	12.52	12.195
	4.1		20.01	19.29	20.17
	5.195		17.9	18.565	19.045
	4.145		11.185	11.5	11.985
	4.39		13.13	15.23	14.14
	4.73		13.775	12.98	14.29
	4.23		9.66	10.99	9.9
	4.105		15.76	15.76	16.71
	4.23		10.16	10.95	12.32
	4.39		12.79	13.89	13.57
	4.1		25.48	27.48	27.46
	4.175
	4.03
	4.19
	4.3
	4.78
	4.12
	4.09
	5.435
	4.17
	4.45
	4.175
	4.19
	4.17
	4.25
	4.025
	4.235
	4.19
	4.14
	3.8
	4.805
	4.175
	4.3
	4.555
	4.14
	3.95
	4.15
	4.915
	4.185
	4.17
	4.295
	4.49
	4.23
	4.1
	4.25
	4.19
	4.07
	4.07
	4.125
	4.47
	4.48
	4.73
	4.54
	4.085
	4.49
	4.2
	4.345
	4.02
	4.1
	4.285
	4.215
	4.165
	4.52
	4.16
	6.105
	4.18
	4.15
	4.015
	4.295
	4.025
	4.04
	4.16
	4.31
	4.26
	4.25
	4.225
	4.2
	4.25
	4.04
	5.65
	4.125
	4.12
	4.86
	4.27
	4.04
	4.445
	4.145
	3.785
	4.615
	4.22
	4.2
	4.1
	4.27
	4.59
	4.675
	4.29
	4.36
	4.45
	4.16
	4.44
	4.28
	4.29
	4.46
	4.1
	5.265
	4.235
	4.1
	4.16
	4.125
	4.16
	4.73
	5.04
	4.18
	4.045
	4.14
	4.62
	4.17
	4.53
	4.25
	4.34
	4.05
	4.735
	4.05
	4.28
	5.095
	4.37
	4.3
	4.08
	4.24
	4.17
	4.105
	4.505
	4.82
	4.19
	4.09
	4.34
	4.105
	4.08
	5
	4.21
	4.245
	4.015
	6.245
	4.15
	4.355
	4.21
	4.09
	4.37
	5.23
	5.105
	5.67
	7.11
	4.245
	4.37
	4.35
	4.49
	4.625
	4.76
