# Supplementary material for: optoPAD, a closed-loop optogenetics system to study the circuit basis of feeding behaviors
Source: eLife. 2019 Jun 22;8:e43924. doi: 10.7554/eLife.43924 (PMC6589098; doi:10.7554/eLife.43924)
Supplement: Figure 4—source data 3. [file elife-43924-fig4-data3.csv]

mean Activity Bout duration
Gr66a>Chrimson 1.5s	Gr66a>Chrimson 3s	Gr66a>Chrimson 6s	Gr66a>Chrimson nolight (1.5s)	Gr66a>Chrimson nolight (3s)	Gr66a>Chrimson nolight (6s)
35.9	29.13	63.26	19.96	26.83	12.345
43.28	36.3	27.94	22.26	23.16	12.78
44.075	83.41	18.8	4	12.235	14.95
49.88	16	16.07	9.99	12.855	49.51
6.74	94.69	14.93	60.725	12.505	57.035
9.51	31.39	66.15	11.28	9.16	8.55
77.17	59.035	7.36	12.3	2.465	15.16
30.97	68.82	29.32	25.03	13.29	13.74
80.14	19.59	38.93	15	10.39	10.39
8.39	36.07	40.15	23.115	20.7	26.43
124.6	28.045	12.3	9.52	10.47	10.35
6.72	103.57	43.46	16.04	11.34	22.06
105.75	59.25	8.33	16.5	42.11	22.67
46.84	15.17	15.57	45.56	27.19	16.995
22.25	72.53	104.94	27.75	27.65	38.05
129.07	112.455	12.39	23.24	24.14	19.76
137.22	175.16	35.56	8.67	8.67	20.985
7.37	127.01	15.81	13.44	6.84	10.02
34.95	127.28	204.16	47.07	9.88	16.065
42.06	16.01	31.28	40.27	26.11	62.5
114.89	142.87	33.5	57.64	27.53	12.99
30.37	75.16	14.98	16.84	17.61	30.345
48.83	98.83	54.62	6.51	3	5.01
125.61	5.645	32.135	11.845	12.455	17.02
	138.44	92.625	5.27	13.14	10.43
	7.94	96.88	13.25	6.26	17.48
	5.01	14.61	11.28	11.25	12.16
	26.675	56.64	22.21	11.075	20.14
	32.81	62.22	28.23	22.195	13.645
	64.81	46.64	2.345	12.01	13.85
	51.45	90.82	31.64	18.36	8.4
	24.785	70.38	32.76	46.23	43.36
	6.62	57.75	19.72	10.03	4.35
	44.095	100.62	7.19	32.84	17.065
	25.03	10.61	3.8	6.685	6.185
	19.365		21.05	3.49	6.89
	29.7		16.61	6.945	21.05
	10.59		3.97	9.92	24.23
	55.01		9.43	11.25	12.03
	13.825		8.075	6.88	12.56
	26.415		8.09	8.17	5.45
	45.95		31.95	6.49	52.85
	43.93		13.03	16.7	9.61
	33.76		15.77	11.23	12.895
	15.96		12.48	14.74	15.62
	35.02		12.41	23.54	13.13
	20.12		17.68	10.01	13.225
	10.33		14.55	17.075	12.485
	57.455		48.985	17.565	15.93
	46.415		10.76	28.55	54.085
	117.76		13.385	35.875	16.35
	102.7		33.26	20.49	16.305
	163.88		17.45	38.06	35.875
	7.44		18.595	25.085	21.57
	32.05		6.735	68.46	108.25
	53.825		17.75	10.29	10.045
	57.045		20.1	2.71	32.675
	34.7		10.67	11.25	45.21
	17.7		12.275	17.08	41.015
	98.52		11.81	15.72	15.94
	24.085		18.885	10.53	10.545
	5.51		10.21	8.64	17.72
	58.58		10.69	10.375	16.455
	31.48		20.17	23.61	34.84
	24.02		35.99	20.35	49.53
	97.555		15.36	20.505	47.045
	183.47		9.165	15.99	21.31
	6.37		22.465	7.88	13.92
	155.955		11.645	19.09	23.045
	28.2		20.93	19.69	22.66
	47.72		3.29	2.545	16.98
	16.29		35.565	84.4	10.745
	64.285		11.41	15.36	28.785
	69.97		21.775	23.2	20.54
	43.32		23.88	32.82	12.27
	27.8		23.03	16.7	14.07
	45.01		6.13	12.51	18.36
	27.53		14.22	8.885	25.68
	12.45		16.86	18.08	17.12
	53.045		7.83	46.865	11.93
	16.97		11.665	8.12	8.24
	17.12		7.17	14.23	11.7
	26.64		11.255	22.02	8.96
	7.37		18.765	8.315	9.48
	13.14		14.73	19.875	10.525
	29.95		36.11	51.66	13.33
	40.49		18.7	9.2	14.26
	8.74		19.34	19.075	17.96
	42.57		174.58	19.8	5.37
	23.29		23.285	16.495	16.91
	112.33		31.79	25.675	14.655
	48.3		31.24	80.375	32.625
	124.94		9.59	14.12	20.86
	100.28		11.455	19.4	13.2
	10.01		32.805	8.895	11.51
	43.1		15.11	17.59	14.14
	10.85		18.68	28.52	19.755
	42.67		15.13	14.74	24.695
	88.79		20.11	38.295	11.66
	40.68		19.165	10.97	9.68
	20.845		14.62	13.08	24.9
	43.33		11.92	12.01	10.59
	54.295		12.43	9.36	16.665
	19.75		11.705	17.58	12.39
	5.675		7.08	11.48	9.36
	7.29		6.48	13.57	22.925
	36.725		10.95	35.13	12.59
	11.28		38.2		15.725
	35.46		29.5		27.48
	22.75
	10.92
	33.355
	27.51
	18.01
	67.87
	9.59
	64.25
	7.73
	11.2
	65.22
	72.705
	60.01
	100.365
	57.305
	68.37
