# Supplementary material for: optoPAD, a closed-loop optogenetics system to study the circuit basis of feeding behaviors
Source: eLife. 2019 Jun 22;8:e43924. doi: 10.7554/eLife.43924 (PMC6589098; doi:10.7554/eLife.43924)
Supplement: Figure 4—source data 4. [file elife-43924-fig4-data4.csv]

fly	condition	sip_onset_index
1	NL	20344
1	NL	20371
1	NL	20411
1	NL	20425
1	NL	20440
1	NL	20455
1	NL	20473
1	NL	20491
1	NL	20506
1	NL	20519
1	NL	20571
1	NL	20582
1	NL	20597
1	NL	20725
1	NL	20751
1	NL	20764
1	NL	20778
1	NL	20791
1	NL	20805
1	NL	20818
1	NL	20832
1	NL	20847
1	NL	20860
1	NL	20875
1	NL	20892
1	NL	20906
1	NL	20923
1	NL	20937
1	NL	20950
1	NL	20963
1	NL	20976
1	NL	20999
1	NL	21013
1	NL	21027
1	NL	21068
1	NL	21091
1	NL	21103
1	NL	21117
1	NL	21143
1	NL	21157
1	NL	21170
1	NL	21184
1	NL	21282
1	NL	21295
1	NL	21309
1	NL	21323
1	NL	21336
1	NL	21357
1	NL	21376
1	NL	21391
1	NL	21403
1	NL	21416
1	NL	21431
1	NL	21445
1	NL	21460
1	NL	21475
1	NL	21487
1	NL	21502
1	NL	21515
1	NL	21527
1	NL	21542
1	NL	21557
1	NL	21573
1	NL	21586
1	NL	21600
1	NL	21614
1	NL	21631
1	NL	21644
1	NL	21669
1	NL	21683
1	NL	21696
1	NL	21708
1	NL	21723
1	NL	21738
1	NL	21751
1	NL	21770
1	NL	21781
1	NL	21795
1	NL	21807
1	NL	21820
1	NL	21834
1	NL	21846
1	NL	21860
1	NL	21875
1	NL	21889
1	NL	21903
1	NL	21917
1	NL	21932
1	NL	21944
1	NL	21960
1	NL	21972
1	NL	21985
1	NL	22000
1	NL	22012
1	NL	22024
1	NL	22048
1	NL	22085
1	NL	22096
1	NL	22112
1	NL	22124
1	NL	22137
1	NL	22150
1	NL	22166
1	NL	22176
1	NL	22204
1	NL	22215
1	NL	22227
1	NL	22243
1	NL	22256
1	NL	22269
1	NL	22283
1	NL	22297
1	NL	22311
1	NL	22324
1	NL	22339
1	NL	22357
1	NL	22369
1	NL	22384
1	NL	22398
1	NL	22414
1	NL	22426
1	NL	22440
1	NL	22454
1	NL	22468
1	NL	22485
1	NL	22498
1	NL	22512
1	NL	22526
1	NL	22540
1	NL	22556
1	NL	22570
1	NL	22586
1	NL	22599
1	NL	22614
1	NL	22629
1	NL	22645
1	NL	22661
1	NL	22678
1	NL	22689
1	NL	22704
1	NL	22719
1	NL	22731
1	NL	22747
1	NL	22761
1	NL	22774
1	NL	22789
1	NL	22802
1	NL	22817
1	NL	22831
1	NL	22847
1	NL	22861
1	NL	22874
1	NL	22887
1	NL	22899
1	NL	22913
1	NL	22930
1	NL	22939
1	NL	22954
1	NL	22967
1	NL	22982
1	NL	23042
1	NL	23055
1	NL	23073
1	NL	23086
1	NL	23099
1	NL	23112
1	NL	23127
1	NL	23140
1	NL	23153
1	NL	23168
1	NL	23182
1	NL	23196
1	NL	23209
1	NL	23222
1	NL	23235
1	NL	23247
1	NL	23261
1	NL	23274
1	NL	23288
1	NL	23303
1	NL	23316
1	NL	23329
1	NL	23343
1	NL	23357
1	NL	23372
1	NL	23387
1	NL	23401
1	NL	23416
1	NL	23430
1	NL	23444
1	NL	23457
1	NL	23471
1	NL	23485
1	NL	23497
1	NL	23511
1	NL	23542
1	NL	23557
1	NL	23570
1	NL	23584
1	NL	23597
1	NL	23612
1	NL	23627
1	NL	23641
1	NL	23668
1	NL	23681
1	NL	23695
1	NL	23710
1	NL	23736
1	NL	23746
1	NL	23759
1	NL	23775
1	NL	23789
1	NL	23802
1	NL	23816
1	NL	23831
1	NL	23844
1	NL	23858
1	NL	23872
1	NL	23885
1	NL	23900
1	NL	23909
1	NL	23922
1	NL	23936
1	NL	23949
1	NL	23962
1	NL	23981
1	NL	23991
1	NL	24006
1	NL	24033
1	NL	24049
1	NL	24065
1	NL	24080
1	NL	24095
1	NL	24110
1	NL	24123
1	NL	24138
1	NL	24153
1	NL	24166
1	NL	24179
1	NL	24193
1	NL	24209
1	NL	24223
1	NL	24236
1	NL	24250
1	NL	24265
1	NL	24280
1	NL	24295
1	NL	24310
1	NL	24322
1	NL	24337
1	NL	24350
1	NL	24362
1	NL	24375
1	NL	24391
1	NL	24405
1	NL	24421
1	NL	24434
1	NL	24447
1	NL	24461
1	NL	24476
1	NL	24488
1	NL	24500
1	NL	24514
1	NL	24526
1	NL	24539
1	NL	24554
1	NL	24571
1	NL	24586
1	NL	24602
1	NL	24616
1	NL	24629
1	NL	24642
1	NL	24658
1	NL	24672
1	NL	24687
1	NL	24703
1	NL	24716
1	NL	24730
1	NL	24744
1	NL	24758
1	NL	24773
1	NL	24789
1	NL	24804
1	NL	24815
1	NL	24828
1	NL	24839
1	NL	24858
1	NL	24885
1	NL	24900
1	NL	24915
1	NL	24933
1	NL	24949
1	NL	24965
1	NL	24981
1	NL	24994
1	NL	25007
1	NL	25026
1	NL	25043
1	NL	25059
1	NL	25074
1	NL	25090
1	NL	25104
1	NL	25115
1	NL	25130
1	NL	25144
1	NL	25158
1	NL	25172
1	NL	25188
1	NL	25202
1	NL	25216
1	NL	25230
1	NL	25246
1	NL	25260
1	NL	25275
1	NL	25288
1	NL	25302
1	NL	25314
1	NL	25330
1	NL	25342
1	NL	25359
1	NL	25369
1	NL	25385
1	NL	25399
1	NL	25424
1	NL	25438
1	NL	25456
1	NL	25470
1	NL	25487
1	NL	25502
1	NL	25517
1	NL	25530
1	NL	25545
1	NL	25560
1	NL	25576
1	NL	25592
1	NL	25606
1	NL	25618
1	NL	25636
1	NL	25650
1	NL	25663
1	NL	25678
1	NL	25691
1	NL	25707
1	NL	25723
1	NL	25740
1	NL	25753
1	NL	25768
1	NL	25783
1	NL	25799
1	NL	25814
1	NL	25829
1	NL	25839
1	NL	25852
1	NL	25870
1	NL	25882
1	NL	25897
1	NL	25912
1	NL	25929
1	NL	25941
1	NL	25958
1	NL	25973
1	NL	25989
1	NL	26005
1	NL	26021
1	NL	26037
1	NL	26053
1	NL	26071
1	NL	26088
1	NL	26105
1	NL	26121
1	NL	26137
1	NL	26153
1	NL	26169
1	NL	26183
1	NL	26200
1	NL	26218
1	NL	26233
1	NL	26250
1	NL	26281
1	NL	26297
1	NL	26312
1	NL	26325
1	NL	26341
1	NL	26358
1	NL	26373
1	NL	26390
1	NL	26402
1	NL	26415
1	NL	26430
1	NL	26447
1	NL	26463
1	NL	26478
1	NL	26497
1	NL	26513
1	NL	26529
1	NL	26543
1	NL	26560
1	NL	26574
1	NL	26590
1	NL	26607
1	NL	26622
1	NL	26637
1	NL	26650
1	NL	26665
1	NL	26679
1	NL	26692
1	NL	26706
1	NL	26735
1	NL	26749
1	NL	26763
1	NL	26778
1	NL	26790
1	NL	26806
1	NL	26818
1	NL	26831
1	NL	26845
1	NL	26861
1	NL	26875
1	NL	26889
1	NL	26907
1	NL	26917
1	NL	26931
1	NL	26947
1	NL	26966
1	NL	26976
1	NL	27018
1	NL	27043
1	NL	27063
1	NL	27078
1	NL	27091
1	NL	27107
1	NL	27131
1	NL	27146
1	NL	27189
1	NL	27209
1	NL	27237
1	NL	27276
1	NL	27291
1	NL	27305
1	NL	27319
1	NL	27334
1	NL	27348
1	NL	27362
1	NL	27375
1	NL	27389
1	NL	27405
1	NL	27420
1	NL	27434
1	NL	27450
1	NL	27465
1	NL	27478
1	NL	27507
1	NL	27537
1	NL	27550
1	NL	27560
1	NL	27586
1	NL	27600
1	NL	27616
1	NL	27631
1	NL	27647
1	NL	27670
1	NL	27690
1	NL	27704
1	NL	27718
1	NL	27732
1	NL	27747
1	NL	27761
1	NL	27777
1	NL	27790
1	NL	27804
1	NL	27820
1	NL	27833
1	NL	27847
1	NL	27861
1	NL	27874
1	NL	27889
1	NL	27902
1	NL	27914
1	NL	27928
1	NL	27938
1	NL	27953
1	NL	27966
1	NL	27980
1	NL	27991
1	NL	28007
1	NL	28019
1	NL	28034
1	NL	28048
1	NL	28059
1	NL	28073
1	NL	28085
1	NL	28099
1	NL	28111
1	NL	28127
1	NL	28140
1	NL	28154
1	NL	28168
1	NL	28182
1	NL	28194
1	NL	28209
1	NL	28221
1	NL	28235
1	NL	28249
1	NL	28262
1	NL	28277
1	NL	28291
1	NL	28306
1	NL	28320
1	NL	28333
1	NL	28349
1	NL	28363
1	NL	28379
1	NL	28394
1	NL	28409
1	NL	28442
1	NL	28465
1	NL	28479
1	NL	28492
1	NL	28508
1	NL	28522
1	NL	28537
1	NL	28549
1	NL	28563
1	NL	28577
1	NL	28591
1	NL	28605
1	NL	28618
1	NL	28633
1	NL	28648
1	NL	28660
1	NL	28674
1	NL	28688
1	NL	28704
1	NL	28720
1	NL	28733
1	NL	28750
1	NL	28765
1	NL	28777
1	NL	28791
1	NL	28806
1	NL	28830
1	NL	28844
1	NL	28854
1	NL	28869
1	NL	28884
1	NL	28899
1	NL	28912
1	NL	28926
1	NL	28939
1	NL	28952
1	NL	28966
1	NL	28980
1	NL	28992
1	NL	29004
1	NL	29020
1	NL	29050
1	NL	29066
1	NL	29095
1	NL	29111
1	NL	29124
1	NL	29139
1	NL	29156
1	NL	29171
1	NL	29188
1	NL	29202
1	NL	29218
1	NL	29233
1	NL	29247
1	NL	29263
1	NL	29281
1	NL	29301
1	NL	29317
1	NL	29333
1	NL	29349
1	NL	29373
1	NL	29387
1	NL	29400
1	NL	29415
1	NL	29431
1	NL	29445
1	NL	29466
1	NL	29484
1	NL	29497
1	NL	29518
1	NL	29533
1	NL	29549
1	NL	29572
1	NL	29586
1	NL	29602
1	NL	29619
1	NL	29635
1	NL	29647
1	NL	29662
1	NL	29677
1	NL	29691
1	NL	29706
1	NL	29720
1	NL	29735
1	NL	29767
1	NL	29780
1	NL	29793
1	NL	29807
1	NL	29822
1	NL	29839
1	NL	29852
1	NL	29871
1	NL	29885
1	NL	29909
1	NL	29927
1	NL	29945
1	NL	29957
1	NL	29980
1	NL	29999
1	NL	30007
1	NL	30024
1	NL	30054
1	NL	30068
1	NL	30085
1	NL	30102
1	NL	30114
1	NL	30129
1	NL	30143
1	NL	30155
1	NL	30170
1	NL	30185
1	NL	30199
1	NL	30211
1	NL	30226
1	NL	30240
1	NL	30255
1	NL	30268
1	NL	30282
1	NL	30297
1	NL	30310
1	NL	30324
1	NL	30340
1	NL	30353
1	NL	30366
1	NL	30381
1	NL	30396
1	NL	30411
1	NL	30423
1	NL	30438
1	NL	30451
1	NL	30467
1	NL	30496
1	NL	30515
1	NL	30527
1	NL	30541
1	NL	30564
1	NL	30579
1	NL	30593
1	NL	30608
1	NL	30622
1	NL	30636
1	NL	30652
1	NL	30666
1	NL	30682
1	NL	30696
1	NL	30709
1	NL	30722
1	NL	30736
1	NL	30759
1	NL	30779
1	NL	30796
1	NL	30810
1	NL	30825
1	NL	30838
1	NL	30857
1	NL	30874
1	NL	30889
1	NL	30906
1	NL	30921
1	NL	30937
1	NL	30949
1	NL	30964
1	NL	30979
1	NL	30994
1	NL	31009
1	NL	31021
1	NL	31040
1	NL	31055
1	NL	31071
1	NL	31084
1	NL	31099
1	NL	31113
1	NL	31127
1	NL	31140
1	NL	31155
1	NL	31183
1	NL	31198
1	NL	31212
1	NL	31228
1	NL	31242
1	NL	31258
1	NL	31288
1	NL	31303
1	NL	31316
1	NL	31331
1	NL	31346
1	NL	31360
1	NL	31374
1	NL	31388
1	NL	31402
1	NL	31416
1	NL	31431
1	NL	31445
1	NL	31458
1	NL	31472
1	NL	31485
1	NL	31499
1	NL	31512
1	NL	31526
1	NL	31540
1	NL	31554
1	NL	31567
1	NL	31580
1	NL	31594
1	NL	31608
1	NL	31621
1	NL	31635
1	NL	31648
1	NL	31678
1	NL	31708
1	NL	31724
1	NL	31740
1	NL	31754
1	NL	31767
1	NL	31781
1	NL	31794
1	NL	31810
1	NL	31825
1	NL	31842
1	NL	31856
1	NL	31874
1	NL	31888
1	NL	31905
1	NL	31921
1	NL	31938
1	NL	31953
1	NL	31968
1	NL	31985
1	NL	32011
1	NL	32026
1	NL	32040
1	NL	32054
1	NL	32068
1	NL	32083
1	NL	32099
1	NL	32114
1	NL	32130
1	NL	32147
1	NL	32164
1	NL	32197
1	NL	32212
1	NL	32227
1	NL	32243
1	NL	32259
1	NL	32293
1	NL	32308
1	NL	32327
1	NL	32346
1	NL	32357
1	NL	32376
1	NL	32405
1	NL	32429
1	NL	32458
1	NL	32476
1	NL	32495
1	NL	32506
1	NL	32520
1	NL	32537
1	NL	32546
1	NL	32559
1	NL	32581
1	NL	32594
1	NL	32607
1	NL	32625
1	NL	32640
1	NL	32653
1	NL	32662
1	NL	32678
1	NL	32692
1	NL	32719
1	NL	32733
1	NL	32750
1	NL	32763
1	NL	32782
1	NL	32795
1	NL	32810
1	NL	32824
1	NL	32836
1	NL	32852
1	NL	32870
1	NL	32885
1	NL	32901
1	NL	32919
1	NL	32934
1	NL	32951
1	NL	32966
1	NL	32993
1	NL	33008
1	NL	33024
1	NL	33038
1	NL	33054
1	NL	33070
1	NL	33084
1	NL	33100
1	NL	33117
1	NL	33133
1	NL	33149
1	NL	33163
1	NL	33177
1	NL	33192
1	NL	33209
1	NL	33230
1	NL	33259
1	NL	33279
1	NL	33298
1	NL	33311
1	NL	33325
1	NL	33337
1	NL	33356
1	NL	33380
1	NL	33400
1	NL	33425
1	NL	33438
1	NL	33468
1	NL	33497
1	NL	33525
1	NL	33547
1	NL	33560
1	NL	33595
1	NL	33669
1	NL	33687
1	NL	33702
1	NL	33722
1	NL	33742
1	NL	33750
1	NL	33764
1	NL	33785
1	NL	33804
1	NL	33821
1	NL	33831
1	NL	33850
1	NL	33864
1	NL	33877
1	NL	33892
1	NL	33910
1	NL	33934
1	NL	33949
1	NL	33964
1	NL	33990
1	NL	34006
1	NL	34023
1	NL	34037
1	NL	34051
1	NL	34067
1	NL	34080
1	NL	34094
1	NL	34114
1	NL	34127
1	NL	34141
1	NL	34166
1	NL	34183
1	NL	34195
1	NL	34212
1	NL	34229
1	NL	34243
1	NL	34261
1	NL	34273
1	NL	34292
1	NL	34325
1	NL	34349
1	NL	34369
1	NL	34400
1	NL	34450
1	NL	34468
1	NL	34485
1	NL	34570
1	NL	34590
1	NL	34606
1	NL	34690
1	NL	34703
1	NL	34970
1	NL	34989
1	NL	35003
1	NL	35020
1	NL	35086
1	NL	35109
1	NL	35145
1	NL	35169
1	NL	35194
1	NL	35212
1	NL	35228
1	NL	35247
1	NL	35259
1	NL	35299
1	NL	35390
1	NL	35411
1	NL	35428
1	NL	35445
1	NL	35477
1	NL	35491
1	NL	35508
1	NL	35526
1	NL	35544
1	NL	35560
1	NL	35580
1	NL	35595
1	NL	35608
1	NL	35625
1	NL	35642
1	NL	35658
1	NL	35674
1	NL	35724
1	NL	35785
1	NL	35803
1	NL	35872
1	NL	35904
1	NL	35925
1	NL	35939
1	NL	35964
1	NL	35973
1	NL	36033
1	NL	36064
1	NL	36079
1	NL	36098
1	NL	36113
1	NL	36131
1	NL	36148
1	NL	36164
1	NL	36180
1	NL	36199
1	NL	36217
1	NL	36261
1	NL	36272
1	NL	36293
1	NL	36346
1	NL	36363
1	NL	36540
1	NL	36571
1	NL	36592
1	NL	36603
1	NL	36614
1	NL	36634
1	NL	36649
1	NL	36663
1	NL	36677
1	NL	36719
1	NL	36731
1	NL	36745
1	NL	36759
1	NL	36774
1	NL	36788
1	NL	36802
1	NL	36815
1	NL	36831
1	NL	36845
1	NL	36861
1	NL	36874
1	NL	36927
1	NL	36937
1	NL	37007
1	NL	37022
1	NL	37039
1	NL	37049
1	NL	37065
1	NL	37080
1	NL	37093
1	NL	37105
1	NL	37120
1	NL	37135
1	NL	37148
1	NL	37161
1	NL	37219
1	NL	37232
1	NL	37243
1	NL	37258
1	NL	37271
1	NL	37283
1	NL	37298
1	NL	37312
1	NL	37325
1	NL	37339
1	NL	37355
1	NL	37369
1	NL	37383
1	NL	37396
1	NL	37409
1	NL	37424
1	NL	37438
1	NL	37464
1	NL	37480
1	NL	37493
1	NL	37509
1	NL	37527
1	NL	37543
1	NL	37558
1	NL	37571
1	NL	37586
1	NL	37599
1	NL	37613
1	NL	37626
1	NL	37641
1	NL	37655
1	NL	37669
1	NL	37697
1	NL	37711
1	NL	37725
1	NL	37740
1	NL	37755
1	NL	37769
1	NL	37784
1	NL	37797
1	NL	37810
1	NL	37824
1	NL	37843
1	NL	37860
1	NL	37874
1	NL	37921
1	NL	37936
1	NL	37952
1	NL	37967
1	NL	37982
1	NL	37998
1	NL	38014
1	NL	38027
1	NL	38060
1	NL	38075
1	NL	38090
1	NL	38107
1	NL	38123
1	NL	38135
1	NL	38150
1	NL	38166
1	NL	38182
1	NL	38199
1	NL	38213
1	NL	38226
1	NL	38242
1	NL	38257
1	NL	38272
1	NL	38287
1	NL	38302
1	NL	38345
1	NL	38391
1	NL	38408
1	NL	38423
1	NL	38438
1	NL	38454
1	NL	38468
1	NL	38480
1	NL	38495
1	NL	38511
1	NL	38526
1	NL	38541
1	NL	38559
1	NL	38576
1	NL	38590
1	NL	38605
1	NL	38619
1	NL	38633
1	NL	38647
1	NL	38661
1	NL	38682
1	NL	38706
1	NL	38741
1	NL	38761
1	NL	38824
1	NL	38895
1	NL	38909
1	NL	38922
1	NL	38950
1	NL	38965
1	NL	38979
1	NL	38994
1	NL	39007
1	NL	39022
1	NL	39037
1	NL	39058
1	NL	39071
1	NL	39087
1	NL	39108
1	NL	39128
1	NL	39144
1	NL	39159
1	NL	39173
1	NL	39190
1	NL	39203
1	NL	39224
1	NL	39241
1	NL	39254
1	NL	39271
1	NL	39290
1	NL	39340
1	NL	39392
1	NL	39437
1	NL	39451
1	NL	39468
1	NL	39485
1	NL	39509
1	NL	39524
1	NL	39542
1	NL	39583
1	NL	39593
1	NL	39615
1	NL	39638
1	NL	39655
1	NL	39675
1	NL	39701
1	NL	39730
1	NL	39753
1	NL	39764
1	NL	39779
1	NL	39794
1	NL	39988
1	NL	40016
1	NL	40058
1	NL	40072
1	NL	40085
1	NL	40100
1	NL	40114
1	NL	40127
1	NL	40141
1	NL	40155
1	NL	40170
1	NL	40182
1	NL	40195
1	NL	40209
1	NL	40223
1	NL	40236
1	NL	40249
1	NL	40264
1	NL	40280
1	NL	40291
1	NL	40303
1	NL	40317
1	NL	40332
1	NL	40345
1	NL	40376
1	NL	40426
1	NL	40449
1	NL	40523
1	NL	40543
1	NL	40555
1	NL	40575
1	NL	40590
1	NL	40604
1	NL	40618
1	NL	40633
1	NL	40649
1	NL	40663
1	NL	40679
1	NL	40698
1	NL	40711
1	NL	40725
1	NL	40739
1	NL	40754
1	NL	40770
1	NL	40785
1	NL	40799
1	NL	40814
1	NL	40831
1	NL	40864
1	NL	40879
1	NL	40909
1	NL	40925
1	NL	40941
1	NL	40957
1	NL	40977
1	NL	40994
1	NL	41011
1	NL	41040
1	NL	41099
1	NL	41115
1	NL	41132
1	NL	41182
1	NL	41241
1	NL	41277
1	NL	41294
1	NL	41315
1	NL	41338
1	NL	41371
1	NL	41459
1	NL	41477
1	NL	41496
1	NL	41515
1	NL	41530
1	NL	41548
1	NL	41584
1	NL	41606
1	NL	41621
1	NL	41638
1	NL	41656
1	NL	41671
1	NL	41693
1	NL	41709
1	NL	41725
1	NL	41741
1	NL	41783
1	NL	41831
1	NL	41849
1	NL	41865
1	NL	41942
1	NL	41958
1	NL	41972
1	NL	41985
1	NL	42002
1	NL	42018
1	NL	42035
1	NL	42051
1	NL	42067
1	NL	42083
1	NL	42097
1	NL	42113
1	NL	42144
1	NL	42159
1	NL	42168
1	NL	42185
1	NL	42201
1	NL	42216
1	NL	42234
1	NL	42248
1	NL	42266
1	NL	42275
1	NL	42338
1	NL	42352
1	NL	42366
1	NL	42380
1	NL	42395
1	NL	42408
1	NL	42424
1	NL	42436
1	NL	42450
1	NL	42466
1	NL	42479
1	NL	42495
1	NL	42509
1	NL	42522
1	NL	42538
1	NL	42551
1	NL	42566
1	NL	42583
1	NL	42603
1	NL	42620
1	NL	42635
1	NL	42651
1	NL	42664
1	NL	42683
1	NL	42699
1	NL	42712
1	NL	42730
1	NL	42745
1	NL	42761
1	NL	42776
1	NL	42793
1	NL	42812
1	NL	42823
1	NL	42838
1	NL	42854
1	NL	42878
1	NL	42909
1	NL	42925
1	NL	42958
1	NL	42973
1	NL	42985
1	NL	43000
1	NL	43015
1	NL	43030
1	NL	43045
1	NL	43064
1	NL	43081
1	NL	43092
1	NL	43110
1	NL	43127
1	NL	43139
1	NL	43157
1	NL	43175
1	NL	43196
1	NL	43211
1	NL	43234
1	NL	43248
1	NL	43282
1	NL	43295
1	NL	43310
1	NL	43348
1	NL	43363
1	NL	43383
1	NL	43399
1	NL	43415
1	NL	43447
1	NL	43466
1	NL	43482
1	NL	43498
1	NL	43514
1	NL	43530
1	NL	43545
1	NL	43560
1	NL	43616
1	NL	43647
1	NL	43673
1	NL	43684
1	NL	43715
1	NL	43726
1	NL	43752
1	NL	43775
1	NL	43787
1	NL	43801
1	NL	43850
1	NL	43877
1	NL	43981
1	NL	43999
1	NL	44013
1	NL	44033
1	NL	44054
1	NL	44074
1	NL	44093
1	NL	44114
1	NL	44136
1	NL	44161
1	NL	44202
1	NL	44216
1	NL	44231
1	NL	44246
1	NL	44259
1	NL	44274
1	NL	44288
1	NL	44309
1	NL	44331
1	NL	44370
1	NL	44392
1	NL	44409
1	NL	44422
1	NL	44437
1	NL	44457
1	NL	44473
1	NL	44488
1	NL	44503
1	NL	44535
1	NL	44565
1	NL	44580
1	NL	44596
1	NL	44612
1	NL	44630
1	NL	44646
1	NL	44666
1	NL	44685
1	NL	44702
1	NL	44718
1	NL	44744
1	NL	44763
1	NL	44783
1	NL	44801
1	NL	44815
1	NL	44830
1	NL	44844
1	NL	44874
1	NL	44907
1	NL	44922
1	NL	44944
1	NL	44959
1	NL	44991
1	NL	45034
1	NL	45086
1	NL	45148
1	NL	45164
1	NL	45193
1	NL	45207
1	NL	45223
1	NL	45238
1	NL	45255
1	NL	45271
1	NL	45293
1	NL	45305
1	NL	45355
1	NL	45435
1	NL	45474
1	NL	45486
1	NL	45516
1	NL	45531
1	NL	45596
1	NL	45615
1	NL	45638
1	NL	45664
1	NL	45678
1	NL	45691
1	NL	45708
1	NL	45746
1	NL	45761
1	NL	45777
1	NL	45791
1	NL	45806
1	NL	45843
1	NL	45860
1	NL	45884
1	NL	45904
1	NL	45917
1	NL	45932
1	NL	45944
1	NL	45958
1	NL	45974
1	NL	46010
1	NL	46024
1	NL	46046
1	NL	46065
1	NL	46080
1	NL	46095
1	NL	46110
1	NL	46125
1	NL	46146
1	NL	46160
1	NL	46181
1	NL	46199
1	NL	46217
1	NL	46247
1	NL	46264
1	NL	46282
1	NL	46294
1	NL	46316
1	NL	46337
1	NL	46359
1	NL	46373
1	NL	46390
1	NL	46402
1	NL	46422
1	NL	46441
1	NL	46449
1	NL	46476
1	NL	46486
1	NL	46504
1	NL	46527
1	NL	46546
1	NL	46566
1	NL	46597
1	NL	46658
1	NL	46668
1	NL	46704
1	NL	46721
1	NL	46742
1	NL	46834
1	NL	47011
1	NL	47184
1	NL	47482
1	NL	47526
1	NL	47869
1	NL	47894
1	NL	47916
1	NL	47950
1	NL	47972
1	NL	47988
1	NL	48076
1	NL	48143
1	NL	48167
1	NL	48181
1	NL	48196
1	NL	48210
1	NL	48225
1	NL	48243
1	NL	48260
1	NL	48319
1	NL	48330
1	NL	48379
1	NL	48407
1	NL	48422
1	NL	48437
1	NL	48453
1	NL	48472
1	NL	48486
1	NL	48501
1	NL	48516
1	NL	48530
1	NL	48619
1	NL	48633
1	NL	48648
1	NL	48664
1	NL	48681
1	NL	48695
1	NL	48711
1	NL	48727
1	NL	48742
1	NL	48758
1	NL	48774
1	NL	48805
1	NL	48837
1	NL	48853
1	NL	48914
1	NL	48930
1	NL	49028
1	NL	49047
1	NL	49065
1	NL	49076
1	NL	49086
1	NL	49107
1	NL	49119
1	NL	49137
1	NL	49153
1	NL	49167
1	NL	49180
1	NL	49195
1	NL	49210
1	NL	49225
1	NL	49239
1	NL	49256
1	NL	49270
1	NL	49282
1	NL	49297
1	NL	49312
1	NL	49327
1	NL	49342
1	NL	49358
1	NL	49373
1	NL	49389
1	NL	49403
1	NL	49420
1	NL	49433
1	NL	49451
1	NL	49466
1	NL	49481
1	NL	49496
1	NL	49511
1	NL	49530
1	NL	49542
1	NL	49584
1	NL	49608
1	NL	49685
1	NL	49699
1	NL	49712
1	NL	49728
1	NL	49745
1	NL	49765
1	NL	49779
1	NL	49796
1	NL	49810
1	NL	49826
1	NL	49841
1	NL	49856
1	NL	49871
1	NL	49885
1	NL	49902
1	NL	49914
1	NL	49929
1	NL	49946
1	NL	49961
1	NL	49976
1	NL	49992
1	NL	50008
1	NL	50025
1	NL	50041
1	NL	50059
1	NL	50079
1	NL	50095
1	NL	50110
1	NL	50143
1	NL	50158
1	NL	50175
1	NL	50193
1	NL	50212
1	NL	50229
1	NL	50245
1	NL	50261
1	NL	50278
1	NL	50294
1	NL	50378
1	NL	50389
1	NL	50453
1	NL	50505
1	NL	50522
1	NL	50534
1	NL	50546
1	NL	50560
1	NL	50587
1	NL	50607
1	NL	50629
1	NL	50645
1	NL	50690
1	NL	50703
1	NL	50715
1	NL	50730
1	NL	50752
1	NL	50763
1	NL	50771
1	NL	50789
1	NL	50804
1	NL	50819
1	NL	50835
1	NL	50851
1	NL	50872
1	NL	50890
1	NL	50906
1	NL	50926
1	NL	50944
1	NL	50964
1	NL	50984
1	NL	51017
1	NL	51025
1	NL	51037
1	NL	51054
1	NL	51071
1	NL	51091
1	NL	51258
1	NL	51273
1	NL	51286
1	NL	51300
1	NL	51314
1	NL	51326
1	NL	51341
1	NL	51353
1	NL	51372
1	NL	51386
1	NL	51405
1	NL	51429
1	NL	51444
1	NL	51462
1	NL	51514
1	NL	51522
1	NL	51543
1	NL	51559
1	NL	51572
1	NL	51591
1	NL	51608
1	NL	51624
1	NL	51638
1	NL	51654
1	NL	51669
1	NL	51683
1	NL	51698
1	NL	51713
1	NL	51727
1	NL	51742
1	NL	51755
1	NL	51768
1	NL	51782
1	NL	51795
1	NL	51812
1	NL	51828
1	NL	51842
1	NL	51854
1	NL	51868
1	NL	51902
1	NL	51916
1	NL	51933
1	NL	51948
1	NL	51980
1	NL	51996
1	NL	52011
1	NL	52026
1	NL	52042
1	NL	52057
1	NL	52072
1	NL	52089
1	NL	52107
1	NL	52120
1	NL	52136
1	NL	52152
1	NL	52165
1	NL	52178
1	NL	52192
1	NL	52208
1	NL	52224
1	NL	52239
1	NL	52257
1	NL	52278
1	NL	52290
1	NL	52311
1	NL	52327
1	NL	52342
1	NL	52392
1	NL	52410
1	NL	52429
1	NL	52446
1	NL	52463
1	NL	52483
1	NL	52504
1	NL	52519
1	NL	52538
1	NL	52571
1	NL	52674
1	NL	52690
1	NL	52711
1	NL	52729
1	NL	52744
1	NL	52786
1	NL	52812
1	NL	52831
1	NL	52847
1	NL	52863
1	NL	52880
1	NL	52896
1	NL	52911
1	NL	52929
1	NL	52943
1	NL	52961
1	NL	52977
1	NL	53016
1	NL	53034
1	NL	53061
1	NL	53081
1	NL	53105
1	NL	53140
1	NL	53187
1	NL	53205
1	NL	53222
1	NL	53291
1	NL	53317
1	NL	53339
1	NL	53359
1	NL	53375
1	NL	53413
1	NL	53426
1	NL	53442
1	NL	53462
1	NL	54153
1	NL	54179
1	NL	54196
1	NL	54214
1	NL	54227
1	NL	54245
1	NL	54259
1	NL	54293
1	NL	54310
1	NL	54327
1	NL	54363
1	NL	54382
1	NL	54402
1	NL	54432
1	NL	54470
1	NL	54487
1	NL	54496
1	NL	54506
1	NL	54536
1	NL	54557
1	NL	54570
1	NL	54587
1	NL	54673
1	NL	54690
1	NL	54732
1	NL	54741
1	NL	54781
1	NL	55242
1	NL	55267
1	NL	55283
1	NL	55359
1	NL	55390
1	NL	55408
1	NL	55420
1	NL	55435
1	NL	55450
1	NL	55482
1	NL	55499
1	NL	55515
1	NL	55549
1	NL	55568
1	NL	55585
1	NL	55605
1	NL	55624
1	NL	55640
1	NL	55657
1	NL	55674
1	NL	55733
1	NL	55745
1	NL	55780
1	NL	55803
1	NL	55841
1	NL	55945
1	NL	55965
1	NL	56076
1	NL	56089
1	NL	56103
1	NL	56118
1	NL	56131
1	NL	56144
1	NL	56158
1	NL	56172
1	NL	56185
1	NL	56200
1	NL	56214
1	NL	56236
1	NL	56264
1	NL	56278
1	NL	56293
1	NL	56305
1	NL	56330
1	NL	56342
1	NL	56366
1	NL	56382
1	NL	56394
1	NL	56406
1	NL	56419
1	NL	56432
1	NL	56448
1	NL	56462
1	NL	56475
1	NL	56488
1	NL	56503
1	NL	56525
1	NL	56551
1	NL	56577
1	NL	56593
1	NL	56608
1	NL	56622
1	NL	56637
1	NL	56654
1	NL	56666
1	NL	56682
1	NL	56715
1	NL	56728
1	NL	56745
1	NL	56758
1	NL	56785
1	NL	56810
1	NL	56835
1	NL	56854
1	NL	56866
1	NL	56882
1	NL	56895
1	NL	56909
1	NL	56923
1	NL	56937
1	NL	56960
1	NL	56976
1	NL	56991
1	NL	57006
1	NL	57020
1	NL	57034
1	NL	57048
1	NL	57064
1	NL	57081
1	NL	57099
1	NL	57114
1	NL	57129
1	NL	57153
1	NL	57171
1	NL	57186
1	NL	57203
1	NL	57217
1	NL	57231
1	NL	57246
1	NL	57270
1	NL	57283
1	NL	57298
1	NL	57312
1	NL	57324
1	NL	57342
1	NL	57352
1	NL	57365
1	NL	57378
1	NL	57392
1	NL	57406
1	NL	57422
1	NL	57436
1	NL	57454
1	NL	57466
1	NL	57478
1	NL	57492
1	NL	57507
1	NL	57521
1	NL	57536
1	NL	57551
1	NL	57574
1	NL	57602
1	NL	57617
1	NL	57632
1	NL	57657
1	NL	57674
1	NL	57687
1	NL	57702
1	NL	57716
1	NL	57743
1	NL	57768
1	NL	57784
1	NL	57808
1	NL	57826
1	NL	57841
1	NL	57867
1	NL	57882
1	NL	57896
1	NL	57909
1	NL	57924
1	NL	57939
1	NL	57967
1	NL	57996
1	NL	58013
1	NL	58026
1	NL	58041
1	NL	58066
1	NL	58083
1	NL	58099
1	NL	58123
1	NL	58140
1	NL	58152
1	NL	58166
1	NL	58181
1	NL	58196
1	NL	58208
1	NL	58221
1	NL	58237
1	NL	58253
1	NL	58266
1	NL	58281
1	NL	58297
1	NL	58323
1	NL	58338
1	NL	58354
1	NL	58380
1	NL	58397
1	NL	58413
1	NL	58428
1	NL	58443
1	NL	58460
1	NL	58473
1	NL	58499
1	NL	58512
1	NL	58529
1	NL	58546
1	NL	58570
1	NL	58587
1	NL	58601
1	NL	58622
1	NL	58638
1	NL	58653
1	NL	58667
1	NL	58683
1	NL	58699
1	NL	58716
1	NL	58729
1	NL	58753
1	NL	58779
1	NL	58797
1	NL	58814
1	NL	58834
1	NL	58851
1	NL	58877
1	NL	58905
1	NL	58921
1	NL	58935
1	NL	58949
1	NL	58963
1	NL	58979
1	NL	58994
1	NL	59005
1	NL	59019
1	NL	59036
1	NL	59049
1	NL	59063
1	NL	59080
1	NL	59096
1	NL	59108
1	NL	59124
1	NL	59140
1	NL	59154
1	NL	59169
1	NL	59182
1	NL	59198
1	NL	59214
1	NL	59228
1	NL	59244
1	NL	59270
1	NL	59292
1	NL	59307
1	NL	59324
1	NL	59339
1	NL	59356
1	NL	59369
1	NL	59384
1	NL	59402
1	NL	59415
1	NL	59432
1	NL	59449
1	NL	59482
1	NL	59498
1	NL	59512
1	NL	59523
1	NL	59539
1	NL	59556
1	NL	59569
1	NL	59593
1	NL	59620
1	NL	59638
1	NL	59655
1	NL	59671
1	NL	59687
1	NL	59700
1	NL	59713
1	NL	59730
1	NL	59743
1	NL	59758
1	NL	59775
1	NL	59792
1	NL	59809
1	NL	59826
1	NL	59844
1	NL	59862
1	NL	59879
1	NL	59888
1	NL	59909
1	NL	59922
1	NL	59938
1	NL	59948
[truncated: 998,000+ more rows]
