# Supplementary material for: optoPAD, a closed-loop optogenetics system to study the circuit basis of feeding behaviors
Source: eLife. 2019 Jun 22;8:e43924. doi: 10.7554/eLife.43924 (PMC6589098; doi:10.7554/eLife.43924)
Supplement: Figure 4—source data 5. [file elife-43924-fig4-data5.csv]

mean Activity Bout duration
Gr66a>Chrimson 1.5s	Gr66a>Chrimson 3s	Gr66a>Chrimson 6s	Gr66a>Chrimson nolight (1.5s)	Gr66a>Chrimson nolight (3s)	Gr66a>Chrimson nolight (6s)
35.9	36.3	63.26	7.64	73.27	25.095
43.28	83.41	18.8	73.21	115.58	152.81
79.76	31.39	24.15	129.45	8.03	129.45
49.88	80.36	29.32	87.5	83.69	6.81
10.48	36.07	37.56	63.125	5.27	45.52
124.6	103.57	23.4	45.31	28.91	85.16
197.04	163.1	68.79	238.37	60.34	7.26
46.84	175.16	15.57	138.91	4.02	3.8
34.95	82.23	104.94	20.79	6.34	25.06
114.89	142.87	35.56	5.27	7.39	54.74
48.83	5.21	33.5	22.21	11.25	26.8
	138.44	54.62	39.29	15.405	39.13
	95.255	44.45	5.86	83.78	21.05
	64.81	173.35	21.05	9.69	25.4
	29.77	46.64	21.55	17.565	17.52
	31.66	70.38	9.43	132.16	55.42
	15.96		31.95	139.49	73.905
	35.02		22.08	49.12	19.49
	20.12		10.76	8.64	17.26
	72.22		62.935	39.5	95.35
	88.59		24.87	78.94	46.99
	117.76		53.51	18.47	282.76
	102.7		16.29	35.045	216.09
	7.44		15.085	2.68	54.85
	32.05		35.99	101.425	9.8
	55.975		12.36	2.35	19.3
	56.65		9.465	32.04	35.63
	23.33		200.02	271.67	57.465
	97.555		29.3	6.6	14.19
	155.955		37.19	26.75	7.68
	28.2		9.145	58.61	50.24
	47.72		2.35	150.77	200.77
	16.29		48.15	94.25	75.29
	64.285		101.075	39.03	18.77
	69.97		44.8	191.73	65.4
	62.55		114.95	38.95	26.75
	45.01		174.58	33.58	227.96
	70.385		184.93	12.39	125.06
	17.12		72.6		66.52
	160.79		2.31		14.29
	40.49		93.8
	42.57
	28.045
	112.33
	48.3
	17.79
	100.28
	43.1
	42.67
	40.68
	20.845
	43.33
	54.295
	37.02
	11.28
	109.2
	64.25
	7.73
	11.2
	65.77
	121.35
	37.77
	57.305
	68.37
