# Supplementary material for: optoPAD, a closed-loop optogenetics system to study the circuit basis of feeding behaviors
Source: eLife. 2019 Jun 22;8:e43924. doi: 10.7554/eLife.43924 (PMC6589098; doi:10.7554/eLife.43924)
Supplement: Figure 4—figure supplement 1—source data 1. [file elife-43924-fig4-figsupp1-data1.csv]

fly	sample_index	channel
1	4770	1
1	5911	1
1	19400	1
1	19416	1
1	19429	1
1	19448	1
1	19490	1
1	50664	1
1	50700	1
1	50716	1
1	61265	1
1	1.04E+05	1
1	1.04E+05	1
1	1.04E+05	1
1	1.04E+05	1
1	1.31E+05	1
1	1.31E+05	1
1	1.31E+05	1
1	1.31E+05	1
1	1.31E+05	1
1	1.31E+05	1
1	1.31E+05	1
1	1.31E+05	1
1	1.31E+05	1
1	1.31E+05	1
1	1.31E+05	1
1	1.31E+05	1
1	1.31E+05	1
1	1.31E+05	1
1	1.32E+05	1
1	1.32E+05	1
1	1.32E+05	1
1	1.32E+05	1
1	1.32E+05	1
1	1.32E+05	1
1	1.32E+05	1
1	1.32E+05	1
1	1.32E+05	1
1	1.32E+05	1
1	1.32E+05	1
1	1.32E+05	1
1	1.32E+05	1
1	1.32E+05	1
1	1.32E+05	1
1	1.32E+05	1
1	1.34E+05	1
1	1.34E+05	1
1	1.34E+05	1
1	1.38E+05	1
1	1.38E+05	1
1	1.38E+05	1
1	1.38E+05	1
1	1.38E+05	1
1	1.38E+05	1
1	1.38E+05	1
1	1.38E+05	1
1	1.39E+05	1
1	1.39E+05	1
1	1.40E+05	1
1	1.40E+05	1
1	1.54E+05	1
1	1.70E+05	1
1	1.70E+05	1
1	1.70E+05	1
1	1.70E+05	1
1	1.70E+05	1
1	1.70E+05	1
1	1.70E+05	1
1	1.71E+05	1
1	1.71E+05	1
1	1.71E+05	1
1	1.71E+05	1
1	1.71E+05	1
1	1.71E+05	1
1	1.71E+05	1
1	1.71E+05	1
1	1.71E+05	1
1	1.71E+05	1
1	1.71E+05	1
1	1.71E+05	1
1	1.71E+05	1
1	1.71E+05	1
1	1.72E+05	1
1	1.72E+05	1
1	1.72E+05	1
1	1.72E+05	1
1	1.72E+05	1
1	1.72E+05	1
1	1.72E+05	1
1	1.72E+05	1
1	1.72E+05	1
1	1.72E+05	1
1	1.72E+05	1
1	1.72E+05	1
1	1.72E+05	1
1	1.72E+05	1
1	1.72E+05	1
1	1.72E+05	1
1	1.72E+05	1
1	1.72E+05	1
1	1.72E+05	1
1	1.72E+05	1
1	1.72E+05	1
1	1.72E+05	1
1	1.72E+05	1
1	1.72E+05	1
1	1.72E+05	1
1	1.72E+05	1
1	1.72E+05	1
1	1.72E+05	1
1	1.72E+05	1
1	1.72E+05	1
1	1.72E+05	1
1	1.72E+05	1
1	1.72E+05	1
1	1.72E+05	1
1	1.72E+05	1
1	1.73E+05	1
1	1.73E+05	1
1	1.73E+05	1
1	1.73E+05	1
1	1.73E+05	1
1	1.73E+05	1
1	1.73E+05	1
1	1.73E+05	1
1	1.73E+05	1
1	1.73E+05	1
1	1.73E+05	1
1	1.73E+05	1
1	1.73E+05	1
1	1.73E+05	1
1	1.73E+05	1
1	1.73E+05	1
1	1.73E+05	1
1	1.73E+05	1
1	1.73E+05	1
1	1.73E+05	1
1	1.73E+05	1
1	1.73E+05	1
1	1.73E+05	1
1	1.73E+05	1
1	1.73E+05	1
1	1.73E+05	1
1	1.73E+05	1
1	1.73E+05	1
1	1.73E+05	1
1	1.73E+05	1
1	1.73E+05	1
1	1.73E+05	1
1	1.73E+05	1
1	1.73E+05	1
1	1.73E+05	1
1	1.73E+05	1
1	1.73E+05	1
1	1.73E+05	1
1	1.73E+05	1
1	1.73E+05	1
1	1.73E+05	1
1	1.73E+05	1
1	1.74E+05	1
1	1.74E+05	1
1	1.74E+05	1
1	1.74E+05	1
1	1.74E+05	1
1	1.74E+05	1
1	1.74E+05	1
1	1.74E+05	1
1	1.74E+05	1
1	1.74E+05	1
1	1.74E+05	1
1	1.74E+05	1
1	1.74E+05	1
1	1.74E+05	1
1	1.74E+05	1
1	1.74E+05	1
1	1.74E+05	1
1	1.74E+05	1
1	1.74E+05	1
1	1.74E+05	1
1	1.74E+05	1
1	1.74E+05	1
1	1.74E+05	1
1	1.74E+05	1
1	1.74E+05	1
1	1.74E+05	1
1	1.74E+05	1
1	1.74E+05	1
1	1.74E+05	1
1	1.74E+05	1
1	1.74E+05	1
1	1.74E+05	1
1	1.74E+05	1
1	1.75E+05	1
1	1.75E+05	1
1	1.75E+05	1
1	1.75E+05	1
1	1.75E+05	1
1	1.75E+05	1
1	1.75E+05	1
1	1.75E+05	1
1	1.75E+05	1
1	1.75E+05	1
1	1.75E+05	1
1	1.75E+05	1
1	1.75E+05	1
1	1.75E+05	1
1	1.75E+05	1
1	1.75E+05	1
1	1.75E+05	1
1	1.75E+05	1
1	1.75E+05	1
1	1.75E+05	1
1	1.75E+05	1
1	1.75E+05	1
1	1.75E+05	1
1	1.75E+05	1
1	1.75E+05	1
1	1.75E+05	1
1	1.75E+05	1
1	1.75E+05	1
1	1.75E+05	1
1	1.75E+05	1
1	1.75E+05	1
1	1.75E+05	1
1	1.75E+05	1
1	1.75E+05	1
1	1.75E+05	1
1	1.75E+05	1
1	1.75E+05	1
1	1.75E+05	1
1	1.76E+05	1
1	1.76E+05	1
1	1.76E+05	1
1	1.76E+05	1
1	1.76E+05	1
1	1.76E+05	1
1	1.76E+05	1
1	1.76E+05	1
1	1.76E+05	1
1	1.76E+05	1
1	1.76E+05	1
1	1.76E+05	1
1	1.76E+05	1
1	1.76E+05	1
1	1.76E+05	1
1	1.76E+05	1
1	1.76E+05	1
1	1.76E+05	1
1	1.76E+05	1
1	1.76E+05	1
1	1.76E+05	1
1	1.76E+05	1
1	1.76E+05	1
1	1.76E+05	1
1	1.76E+05	1
1	1.76E+05	1
1	1.76E+05	1
1	1.76E+05	1
1	1.76E+05	1
1	1.76E+05	1
1	1.76E+05	1
1	1.76E+05	1
1	1.76E+05	1
1	1.76E+05	1
1	1.76E+05	1
1	1.76E+05	1
1	1.76E+05	1
1	1.77E+05	1
1	1.77E+05	1
1	1.77E+05	1
1	1.77E+05	1
1	1.77E+05	1
1	1.77E+05	1
1	1.77E+05	1
1	1.77E+05	1
1	1.77E+05	1
1	1.77E+05	1
1	1.77E+05	1
1	1.77E+05	1
1	1.77E+05	1
1	1.77E+05	1
1	1.77E+05	1
1	1.77E+05	1
1	1.77E+05	1
1	1.77E+05	1
1	1.77E+05	1
1	1.77E+05	1
1	1.77E+05	1
1	1.77E+05	1
1	1.77E+05	1
1	1.77E+05	1
1	1.77E+05	1
1	1.77E+05	1
1	1.77E+05	1
1	1.77E+05	1
1	1.77E+05	1
1	1.77E+05	1
1	1.77E+05	1
1	1.77E+05	1
1	1.77E+05	1
1	1.77E+05	1
1	1.77E+05	1
1	1.78E+05	1
1	1.78E+05	1
1	1.78E+05	1
1	1.78E+05	1
1	1.78E+05	1
1	1.78E+05	1
1	1.78E+05	1
1	1.78E+05	1
1	1.78E+05	1
1	1.78E+05	1
1	1.78E+05	1
1	1.78E+05	1
1	1.78E+05	1
1	1.78E+05	1
1	1.78E+05	1
1	1.78E+05	1
1	1.78E+05	1
1	1.78E+05	1
1	1.78E+05	1
1	1.78E+05	1
1	1.78E+05	1
1	1.78E+05	1
1	1.78E+05	1
1	1.78E+05	1
1	1.78E+05	1
1	1.78E+05	1
1	1.78E+05	1
1	1.78E+05	1
1	1.78E+05	1
1	1.78E+05	1
1	1.78E+05	1
1	1.78E+05	1
1	1.78E+05	1
1	1.78E+05	1
1	1.79E+05	1
1	1.79E+05	1
1	1.79E+05	1
1	1.79E+05	1
1	1.79E+05	1
1	1.79E+05	1
1	1.79E+05	1
1	1.79E+05	1
1	1.79E+05	1
1	1.79E+05	1
1	1.79E+05	1
1	1.79E+05	1
1	1.79E+05	1
1	1.79E+05	1
1	1.79E+05	1
1	1.79E+05	1
1	1.79E+05	1
1	1.79E+05	1
1	1.79E+05	1
1	1.79E+05	1
1	1.79E+05	1
1	1.79E+05	1
1	1.79E+05	1
1	1.79E+05	1
1	1.79E+05	1
1	1.79E+05	1
1	1.79E+05	1
1	1.79E+05	1
1	1.79E+05	1
1	1.79E+05	1
1	1.79E+05	1
1	1.79E+05	1
1	1.79E+05	1
1	1.79E+05	1
1	1.79E+05	1
1	1.79E+05	1
1	1.80E+05	1
1	1.80E+05	1
1	1.80E+05	1
1	1.80E+05	1
1	1.80E+05	1
1	1.80E+05	1
1	1.80E+05	1
1	1.80E+05	1
1	1.80E+05	1
1	1.80E+05	1
1	1.80E+05	1
1	1.80E+05	1
1	1.80E+05	1
1	1.80E+05	1
1	1.80E+05	1
1	1.80E+05	1
1	1.80E+05	1
1	1.80E+05	1
1	1.80E+05	1
1	1.80E+05	1
1	1.80E+05	1
1	1.80E+05	1
1	1.80E+05	1
1	1.80E+05	1
1	1.80E+05	1
1	1.80E+05	1
1	1.80E+05	1
1	1.80E+05	1
1	1.80E+05	1
1	1.80E+05	1
1	1.80E+05	1
1	1.80E+05	1
1	1.80E+05	1
1	1.80E+05	1
1	1.80E+05	1
1	1.80E+05	1
1	1.81E+05	1
1	1.81E+05	1
1	1.81E+05	1
1	1.81E+05	1
1	1.81E+05	1
1	1.81E+05	1
1	1.81E+05	1
1	1.81E+05	1
1	1.81E+05	1
1	1.81E+05	1
1	1.81E+05	1
1	1.81E+05	1
1	1.81E+05	1
1	1.81E+05	1
1	1.81E+05	1
1	1.83E+05	1
1	1.83E+05	1
1	1.83E+05	1
1	1.83E+05	1
1	1.83E+05	1
1	1.83E+05	1
1	1.83E+05	1
1	1.86E+05	1
1	1.86E+05	1
1	1.86E+05	1
1	1.86E+05	1
1	1.86E+05	1
1	1.86E+05	1
1	1.86E+05	1
1	1.86E+05	1
1	1.86E+05	1
1	1.89E+05	1
1	1.89E+05	1
1	1.89E+05	1
1	1.89E+05	1
1	2.16E+05	1
1	2.16E+05	1
1	2.16E+05	1
1	2.16E+05	1
1	2.16E+05	1
1	2.16E+05	1
1	2.16E+05	1
1	2.16E+05	1
1	2.16E+05	1
1	2.16E+05	1
1	2.16E+05	1
1	2.16E+05	1
1	2.16E+05	1
1	2.16E+05	1
1	2.16E+05	1
1	2.16E+05	1
1	2.16E+05	1
1	2.16E+05	1
1	2.16E+05	1
1	2.16E+05	1
1	2.16E+05	1
1	2.16E+05	1
1	2.16E+05	1
1	2.16E+05	1
1	2.16E+05	1
1	2.16E+05	1
1	2.16E+05	1
1	2.16E+05	1
1	2.17E+05	1
1	2.17E+05	1
1	2.17E+05	1
1	2.17E+05	1
1	2.17E+05	1
1	2.17E+05	1
1	2.17E+05	1
1	2.17E+05	1
1	2.17E+05	1
1	2.17E+05	1
1	2.17E+05	1
1	2.17E+05	1
1	2.17E+05	1
1	2.17E+05	1
1	2.17E+05	1
1	2.17E+05	1
1	2.17E+05	1
1	2.17E+05	1
1	2.17E+05	1
1	2.17E+05	1
1	2.17E+05	1
1	2.17E+05	1
1	2.17E+05	1
1	2.17E+05	1
1	2.17E+05	1
1	2.18E+05	1
1	2.18E+05	1
1	2.18E+05	1
1	2.18E+05	1
1	2.18E+05	1
1	2.18E+05	1
1	2.18E+05	1
1	2.18E+05	1
1	2.18E+05	1
1	2.18E+05	1
1	2.18E+05	1
1	2.18E+05	1
1	2.18E+05	1
1	2.18E+05	1
1	2.18E+05	1
1	2.18E+05	1
1	2.18E+05	1
1	2.18E+05	1
1	2.18E+05	1
1	2.18E+05	1
1	2.18E+05	1
1	2.18E+05	1
1	2.18E+05	1
1	2.18E+05	1
1	2.19E+05	1
1	2.19E+05	1
1	2.19E+05	1
1	2.19E+05	1
1	2.19E+05	1
1	2.19E+05	1
1	2.19E+05	1
1	2.19E+05	1
1	2.19E+05	1
1	2.19E+05	1
1	2.19E+05	1
1	2.19E+05	1
1	2.19E+05	1
1	2.19E+05	1
1	2.19E+05	1
1	2.19E+05	1
1	2.19E+05	1
1	2.19E+05	1
1	2.19E+05	1
1	2.19E+05	1
1	2.19E+05	1
1	2.19E+05	1
1	2.19E+05	1
1	2.19E+05	1
1	2.19E+05	1
1	2.19E+05	1
1	2.19E+05	1
1	2.19E+05	1
1	2.20E+05	1
1	2.20E+05	1
1	2.20E+05	1
1	2.20E+05	1
1	2.20E+05	1
1	2.20E+05	1
1	2.20E+05	1
1	2.20E+05	1
1	2.20E+05	1
1	2.20E+05	1
1	2.20E+05	1
1	2.20E+05	1
1	2.20E+05	1
1	2.20E+05	1
1	2.20E+05	1
1	2.20E+05	1
1	2.20E+05	1
1	2.20E+05	1
1	2.20E+05	1
1	2.20E+05	1
1	2.20E+05	1
1	2.21E+05	1
1	2.21E+05	1
1	2.21E+05	1
1	2.21E+05	1
1	2.21E+05	1
1	2.21E+05	1
1	2.21E+05	1
1	2.21E+05	1
1	2.21E+05	1
1	2.21E+05	1
1	2.21E+05	1
1	2.21E+05	1
1	2.21E+05	1
1	2.21E+05	1
1	2.21E+05	1
1	2.21E+05	1
1	2.21E+05	1
1	2.21E+05	1
1	2.21E+05	1
1	2.21E+05	1
1	2.21E+05	1
1	2.21E+05	1
1	2.21E+05	1
1	2.21E+05	1
1	2.21E+05	1
1	2.22E+05	1
1	2.22E+05	1
1	2.22E+05	1
1	2.22E+05	1
1	2.22E+05	1
1	2.22E+05	1
1	2.22E+05	1
1	2.22E+05	1
1	2.22E+05	1
1	2.22E+05	1
1	2.22E+05	1
1	2.22E+05	1
1	2.22E+05	1
1	2.22E+05	1
1	2.22E+05	1
1	2.22E+05	1
1	2.22E+05	1
1	2.22E+05	1
1	2.22E+05	1
1	2.22E+05	1
1	2.22E+05	1
1	2.22E+05	1
1	2.22E+05	1
1	2.22E+05	1
1	2.22E+05	1
1	2.22E+05	1
1	2.22E+05	1
1	2.22E+05	1
1	2.22E+05	1
1	2.22E+05	1
1	2.22E+05	1
1	2.22E+05	1
1	2.22E+05	1
1	2.22E+05	1
1	2.23E+05	1
1	2.23E+05	1
1	2.23E+05	1
1	2.23E+05	1
1	2.23E+05	1
1	2.23E+05	1
1	2.23E+05	1
1	2.23E+05	1
1	2.23E+05	1
1	2.23E+05	1
1	2.23E+05	1
1	2.23E+05	1
1	2.23E+05	1
1	2.23E+05	1
1	2.23E+05	1
1	2.23E+05	1
1	2.23E+05	1
1	2.23E+05	1
1	2.23E+05	1
1	2.23E+05	1
1	2.23E+05	1
1	2.23E+05	1
1	2.23E+05	1
1	2.23E+05	1
1	2.23E+05	1
1	2.23E+05	1
1	2.23E+05	1
1	2.23E+05	1
1	2.23E+05	1
1	2.24E+05	1
1	2.24E+05	1
1	2.24E+05	1
1	2.24E+05	1
1	2.24E+05	1
1	2.24E+05	1
1	2.24E+05	1
1	2.24E+05	1
1	2.24E+05	1
1	2.24E+05	1
1	2.24E+05	1
1	2.24E+05	1
1	2.24E+05	1
1	2.24E+05	1
1	2.24E+05	1
1	2.24E+05	1
1	2.24E+05	1
1	2.24E+05	1
1	2.24E+05	1
1	2.24E+05	1
1	2.24E+05	1
1	2.24E+05	1
1	2.24E+05	1
1	2.24E+05	1
1	2.24E+05	1
1	2.24E+05	1
1	2.24E+05	1
1	2.24E+05	1
1	2.24E+05	1
1	2.24E+05	1
1	2.24E+05	1
1	2.24E+05	1
1	2.24E+05	1
1	2.24E+05	1
1	2.24E+05	1
1	2.24E+05	1
1	2.24E+05	1
1	2.24E+05	1
1	2.24E+05	1
1	2.24E+05	1
1	2.24E+05	1
1	2.25E+05	1
1	2.25E+05	1
1	2.25E+05	1
1	2.25E+05	1
1	2.25E+05	1
1	2.25E+05	1
1	2.25E+05	1
1	2.25E+05	1
1	2.25E+05	1
1	2.25E+05	1
1	2.25E+05	1
1	2.25E+05	1
1	2.25E+05	1
1	2.25E+05	1
1	2.25E+05	1
1	2.25E+05	1
1	2.25E+05	1
1	2.25E+05	1
1	2.25E+05	1
1	2.25E+05	1
1	2.25E+05	1
1	2.25E+05	1
1	2.25E+05	1
1	2.25E+05	1
1	2.25E+05	1
1	2.25E+05	1
1	2.25E+05	1
1	2.25E+05	1
1	2.25E+05	1
1	2.25E+05	1
1	2.25E+05	1
1	2.25E+05	1
1	2.25E+05	1
1	2.25E+05	1
1	2.25E+05	1
1	2.25E+05	1
1	2.25E+05	1
1	2.25E+05	1
1	2.26E+05	1
1	2.26E+05	1
1	2.26E+05	1
1	2.26E+05	1
1	2.26E+05	1
1	2.26E+05	1
1	2.26E+05	1
1	2.26E+05	1
1	2.26E+05	1
1	2.26E+05	1
1	2.26E+05	1
1	2.26E+05	1
1	2.26E+05	1
1	2.26E+05	1
1	2.26E+05	1
1	2.26E+05	1
1	2.26E+05	1
1	2.26E+05	1
1	2.26E+05	1
1	2.26E+05	1
1	2.26E+05	1
1	2.26E+05	1
1	2.26E+05	1
1	2.26E+05	1
1	2.26E+05	1
1	2.26E+05	1
1	2.26E+05	1
1	2.26E+05	1
1	2.26E+05	1
1	2.26E+05	1
1	2.26E+05	1
1	2.26E+05	1
1	2.26E+05	1
1	2.26E+05	1
1	2.26E+05	1
1	2.26E+05	1
1	2.26E+05	1
1	2.26E+05	1
1	2.26E+05	1
1	2.26E+05	1
1	2.26E+05	1
1	2.26E+05	1
1	2.26E+05	1
1	2.27E+05	1
1	2.27E+05	1
1	2.27E+05	1
1	2.27E+05	1
1	2.27E+05	1
1	2.27E+05	1
1	2.27E+05	1
1	2.27E+05	1
1	2.27E+05	1
1	2.27E+05	1
1	2.27E+05	1
1	2.27E+05	1
1	2.27E+05	1
1	2.27E+05	1
1	2.27E+05	1
1	2.27E+05	1
1	2.27E+05	1
1	2.27E+05	1
1	2.27E+05	1
1	2.27E+05	1
1	2.27E+05	1
1	2.27E+05	1
1	2.27E+05	1
1	2.27E+05	1
1	2.27E+05	1
1	2.27E+05	1
1	2.27E+05	1
1	2.27E+05	1
1	2.27E+05	1
1	2.27E+05	1
1	2.27E+05	1
1	2.27E+05	1
1	2.27E+05	1
1	2.27E+05	1
1	2.27E+05	1
1	2.28E+05	1
1	2.28E+05	1
1	2.28E+05	1
1	2.28E+05	1
1	2.28E+05	1
1	2.28E+05	1
1	2.28E+05	1
1	2.28E+05	1
1	2.28E+05	1
1	2.28E+05	1
1	2.28E+05	1
1	2.28E+05	1
1	2.28E+05	1
1	2.28E+05	1
1	2.28E+05	1
1	2.28E+05	1
1	2.28E+05	1
1	2.28E+05	1
1	2.28E+05	1
1	2.28E+05	1
1	2.28E+05	1
1	2.28E+05	1
1	2.28E+05	1
1	2.28E+05	1
1	2.28E+05	1
1	2.28E+05	1
1	2.28E+05	1
1	2.28E+05	1
1	2.28E+05	1
1	2.28E+05	1
1	2.28E+05	1
1	2.28E+05	1
1	2.28E+05	1
1	2.28E+05	1
1	2.28E+05	1
1	2.28E+05	1
1	2.28E+05	1
1	2.28E+05	1
1	2.28E+05	1
1	2.29E+05	1
1	2.29E+05	1
1	2.29E+05	1
1	2.29E+05	1
1	2.29E+05	1
1	2.29E+05	1
1	2.29E+05	1
1	2.29E+05	1
1	2.29E+05	1
1	2.29E+05	1
1	2.29E+05	1
1	2.29E+05	1
1	2.29E+05	1
1	2.29E+05	1
1	2.29E+05	1
1	2.29E+05	1
1	2.29E+05	1
1	2.29E+05	1
1	2.29E+05	1
1	2.29E+05	1
1	2.29E+05	1
1	2.29E+05	1
1	2.29E+05	1
1	2.29E+05	1
1	2.29E+05	1
1	2.29E+05	1
1	2.29E+05	1
1	2.29E+05	1
1	2.29E+05	1
1	2.29E+05	1
1	2.29E+05	1
1	2.29E+05	1
1	2.29E+05	1
1	2.29E+05	1
1	2.29E+05	1
1	2.29E+05	1
1	2.29E+05	1
1	2.29E+05	1
1	2.29E+05	1
1	2.29E+05	1
1	2.30E+05	1
1	2.30E+05	1
1	2.30E+05	1
1	2.30E+05	1
1	2.30E+05	1
1	2.30E+05	1
1	2.30E+05	1
1	2.30E+05	1
1	2.30E+05	1
1	2.30E+05	1
1	2.30E+05	1
1	2.30E+05	1
1	2.30E+05	1
1	2.30E+05	1
1	2.30E+05	1
1	2.30E+05	1
1	2.30E+05	1
1	2.30E+05	1
1	2.30E+05	1
1	2.30E+05	1
1	2.30E+05	1
1	2.30E+05	1
1	2.30E+05	1
1	2.30E+05	1
1	2.30E+05	1
1	2.30E+05	1
1	2.30E+05	1
1	2.30E+05	1
1	2.30E+05	1
1	2.30E+05	1
1	2.30E+05	1
1	2.30E+05	1
1	2.30E+05	1
1	2.30E+05	1
1	2.30E+05	1
1	2.30E+05	1
1	2.30E+05	1
1	2.30E+05	1
1	2.30E+05	1
1	2.30E+05	1
1	2.31E+05	1
1	2.31E+05	1
1	2.31E+05	1
1	2.31E+05	1
1	2.31E+05	1
1	2.31E+05	1
1	2.31E+05	1
1	2.31E+05	1
1	2.31E+05	1
1	2.31E+05	1
1	2.31E+05	1
1	2.31E+05	1
1	2.31E+05	1
1	2.31E+05	1
1	2.31E+05	1
1	2.31E+05	1
1	2.31E+05	1
1	2.31E+05	1
1	2.31E+05	1
1	2.31E+05	1
1	2.31E+05	1
1	2.31E+05	1
1	2.31E+05	1
1	2.31E+05	1
1	2.31E+05	1
1	2.31E+05	1
1	2.31E+05	1
1	2.31E+05	1
1	2.31E+05	1
1	2.31E+05	1
1	2.31E+05	1
1	2.31E+05	1
1	2.31E+05	1
1	2.31E+05	1
1	2.31E+05	1
1	2.31E+05	1
1	2.31E+05	1
1	2.31E+05	1
1	2.31E+05	1
1	2.31E+05	1
1	2.31E+05	1
1	2.31E+05	1
1	2.31E+05	1
1	2.31E+05	1
1	2.32E+05	1
1	2.32E+05	1
1	2.32E+05	1
1	2.32E+05	1
1	2.32E+05	1
1	2.32E+05	1
1	2.32E+05	1
1	2.32E+05	1
1	2.32E+05	1
1	2.32E+05	1
1	2.32E+05	1
1	2.32E+05	1
1	2.32E+05	1
1	2.32E+05	1
1	2.32E+05	1
1	2.32E+05	1
1	2.32E+05	1
1	2.32E+05	1
1	2.32E+05	1
1	2.32E+05	1
1	2.32E+05	1
1	2.32E+05	1
1	2.32E+05	1
1	2.32E+05	1
1	2.32E+05	1
1	2.32E+05	1
1	2.32E+05	1
1	2.32E+05	1
1	2.32E+05	1
1	2.32E+05	1
1	2.32E+05	1
1	2.32E+05	1
1	2.32E+05	1
1	2.32E+05	1
1	2.32E+05	1
1	2.32E+05	1
1	2.32E+05	1
1	2.33E+05	1
1	2.33E+05	1
1	2.33E+05	1
1	2.33E+05	1
1	2.33E+05	1
1	2.33E+05	1
1	2.33E+05	1
1	2.33E+05	1
1	2.33E+05	1
1	2.33E+05	1
1	2.33E+05	1
1	2.33E+05	1
1	2.33E+05	1
1	2.33E+05	1
1	2.33E+05	1
1	2.33E+05	1
1	2.33E+05	1
1	2.33E+05	1
1	2.33E+05	1
1	2.33E+05	1
1	2.33E+05	1
1	2.33E+05	1
1	2.33E+05	1
1	2.33E+05	1
1	2.33E+05	1
1	2.33E+05	1
1	2.33E+05	1
1	2.33E+05	1
1	2.33E+05	1
1	2.33E+05	1
1	2.33E+05	1
1	2.33E+05	1
1	2.33E+05	1
1	2.33E+05	1
1	2.33E+05	1
1	2.33E+05	1
1	2.33E+05	1
1	2.34E+05	1
1	2.34E+05	1
1	2.34E+05	1
1	2.34E+05	1
1	2.34E+05	1
1	2.34E+05	1
1	2.34E+05	1
1	2.34E+05	1
1	2.34E+05	1
1	2.34E+05	1
1	2.34E+05	1
1	2.34E+05	1
1	2.34E+05	1
1	2.34E+05	1
1	2.34E+05	1
1	2.34E+05	1
1	2.34E+05	1
1	2.34E+05	1
1	2.34E+05	1
1	2.34E+05	1
1	2.34E+05	1
1	2.34E+05	1
1	2.34E+05	1
1	2.34E+05	1
1	2.34E+05	1
1	2.34E+05	1
1	2.34E+05	1
1	2.34E+05	1
1	2.34E+05	1
1	2.34E+05	1
1	2.34E+05	1
1	2.34E+05	1
1	2.34E+05	1
1	2.34E+05	1
1	2.34E+05	1
1	2.34E+05	1
1	2.34E+05	1
1	2.34E+05	1
1	2.34E+05	1
1	2.34E+05	1
1	2.34E+05	1
1	2.34E+05	1
1	2.34E+05	1
1	2.34E+05	1
1	2.34E+05	1
1	2.34E+05	1
1	2.34E+05	1
1	2.34E+05	1
1	2.35E+05	1
1	2.35E+05	1
1	2.35E+05	1
1	2.35E+05	1
1	2.35E+05	1
1	2.35E+05	1
1	2.35E+05	1
1	2.35E+05	1
1	2.35E+05	1
1	2.35E+05	1
1	2.35E+05	1
1	2.35E+05	1
1	2.35E+05	1
1	2.35E+05	1
1	2.35E+05	1
1	2.35E+05	1
1	2.35E+05	1
1	2.35E+05	1
1	2.35E+05	1
1	2.35E+05	1
1	2.35E+05	1
1	2.35E+05	1
1	2.35E+05	1
1	2.35E+05	1
1	2.35E+05	1
1	2.35E+05	1
1	2.35E+05	1
1	2.35E+05	1
1	2.35E+05	1
1	2.35E+05	1
1	2.35E+05	1
1	2.35E+05	1
1	2.35E+05	1
1	2.35E+05	1
1	2.35E+05	1
1	2.35E+05	1
1	2.35E+05	1
1	2.35E+05	1
1	2.36E+05	1
1	2.36E+05	1
1	2.36E+05	1
1	2.36E+05	1
1	2.36E+05	1
1	2.36E+05	1
1	2.36E+05	1
1	2.36E+05	1
1	2.36E+05	1
1	2.36E+05	1
1	2.36E+05	1
1	2.36E+05	1
1	2.36E+05	1
1	2.36E+05	1
1	2.36E+05	1
1	2.36E+05	1
1	2.36E+05	1
1	2.36E+05	1
1	2.36E+05	1
1	2.36E+05	1
1	2.36E+05	1
1	2.36E+05	1
1	2.36E+05	1
1	2.36E+05	1
1	2.36E+05	1
1	2.36E+05	1
1	2.36E+05	1
1	2.37E+05	1
1	2.37E+05	1
1	2.37E+05	1
1	2.37E+05	1
1	2.37E+05	1
1	2.37E+05	1
1	2.37E+05	1
1	2.37E+05	1
1	2.37E+05	1
1	2.37E+05	1
1	2.37E+05	1
1	2.37E+05	1
1	2.37E+05	1
1	2.37E+05	1
1	2.37E+05	1
1	2.37E+05	1
1	2.37E+05	1
1	2.37E+05	1
1	2.37E+05	1
1	2.37E+05	1
1	2.37E+05	1
1	2.37E+05	1
1	2.37E+05	1
1	2.37E+05	1
1	2.37E+05	1
1	2.37E+05	1
1	2.37E+05	1
1	2.37E+05	1
1	2.37E+05	1
1	2.37E+05	1
1	2.37E+05	1
1	2.37E+05	1
1	2.37E+05	1
1	2.37E+05	1
1	2.37E+05	1
1	2.37E+05	1
1	2.37E+05	1
1	2.37E+05	1
1	2.37E+05	1
1	2.37E+05	1
1	2.37E+05	1
1	2.37E+05	1
1	2.37E+05	1
1	2.37E+05	1
1	2.37E+05	1
1	2.37E+05	1
1	2.37E+05	1
1	2.37E+05	1
1	2.37E+05	1
1	2.37E+05	1
1	2.38E+05	1
1	2.38E+05	1
1	2.38E+05	1
1	2.38E+05	1
1	2.38E+05	1
1	2.38E+05	1
1	2.38E+05	1
1	2.38E+05	1
1	2.38E+05	1
1	2.38E+05	1
1	2.38E+05	1
1	2.38E+05	1
1	2.38E+05	1
1	2.38E+05	1
1	2.38E+05	1
1	2.38E+05	1
1	2.38E+05	1
1	2.38E+05	1
1	2.38E+05	1
1	2.38E+05	1
1	2.38E+05	1
1	2.38E+05	1
1	2.38E+05	1
1	2.38E+05	1
1	2.38E+05	1
1	2.38E+05	1
1	2.38E+05	1
1	2.38E+05	1
1	2.38E+05	1
1	2.38E+05	1
1	2.38E+05	1
1	2.38E+05	1
1	2.38E+05	1
1	2.38E+05	1
1	2.38E+05	1
1	2.38E+05	1
1	2.38E+05	1
1	2.38E+05	1
1	2.38E+05	1
1	2.38E+05	1
1	2.38E+05	1
1	2.38E+05	1
1	2.38E+05	1
1	2.38E+05	1
1	2.38E+05	1
1	2.38E+05	1
1	2.39E+05	1
1	2.39E+05	1
1	2.39E+05	1
1	2.39E+05	1
1	2.39E+05	1
1	2.39E+05	1
1	2.39E+05	1
1	2.39E+05	1
1	2.39E+05	1
1	2.39E+05	1
1	2.39E+05	1
1	2.39E+05	1
1	2.39E+05	1
1	2.39E+05	1
1	2.39E+05	1
1	2.39E+05	1
1	2.39E+05	1
1	2.39E+05	1
1	2.39E+05	1
1	2.39E+05	1
1	2.39E+05	1
1	2.39E+05	1
1	2.39E+05	1
1	2.39E+05	1
1	2.39E+05	1
1	2.39E+05	1
1	2.39E+05	1
1	2.39E+05	1
1	2.39E+05	1
1	2.39E+05	1
1	2.39E+05	1
1	2.39E+05	1
1	2.39E+05	1
1	2.39E+05	1
1	2.39E+05	1
1	2.39E+05	1
1	2.39E+05	1
1	2.39E+05	1
1	2.39E+05	1
1	2.39E+05	1
1	2.39E+05	1
1	2.39E+05	1
1	2.39E+05	1
1	2.39E+05	1
1	2.39E+05	1
1	2.39E+05	1
1	2.40E+05	1
1	2.40E+05	1
1	2.40E+05	1
1	2.40E+05	1
1	2.40E+05	1
1	2.40E+05	1
1	2.40E+05	1
1	2.40E+05	1
1	2.40E+05	1
1	2.40E+05	1
1	2.40E+05	1
1	2.40E+05	1
1	2.40E+05	1
1	2.40E+05	1
1	2.40E+05	1
1	2.40E+05	1
1	2.40E+05	1
1	2.40E+05	1
1	2.40E+05	1
1	2.40E+05	1
1	2.40E+05	1
1	2.40E+05	1
1	2.40E+05	1
1	2.40E+05	1
1	2.40E+05	1
1	2.40E+05	1
1	2.40E+05	1
1	2.40E+05	1
1	2.40E+05	1
1	2.40E+05	1
1	2.40E+05	1
1	2.40E+05	1
1	2.40E+05	1
1	2.40E+05	1
1	2.40E+05	1
1	2.40E+05	1
1	2.40E+05	1
1	2.40E+05	1
1	2.40E+05	1
1	2.40E+05	1
1	2.40E+05	1
1	2.40E+05	1
1	2.40E+05	1
1	2.41E+05	1
1	2.41E+05	1
1	2.44E+05	1
1	2.44E+05	1
1	2.44E+05	1
1	2.44E+05	1
1	2.44E+05	1
1	2.44E+05	1
1	2.44E+05	1
1	2.48E+05	1
1	2.48E+05	1
1	2.48E+05	1
1	2.51E+05	1
1	2.51E+05	1
1	2.66E+05	1
1	2.66E+05	1
1	2.66E+05	1
1	2.66E+05	1
1	2.66E+05	1
1	2.66E+05	1
1	2.86E+05	1
1	2.86E+05	1
1	2.86E+05	1
1	3.59E+05	1
1	3.59E+05	1
1	3.59E+05	1
1	3.59E+05	1
1	3.59E+05	1
1	3.59E+05	1
1	3.59E+05	1
1	3.59E+05	1
1	3.59E+05	1
1	3.59E+05	1
1	3.59E+05	1
1	3.59E+05	1
1	3.59E+05	1
1	3.59E+05	1
1	3.59E+05	1
1	3.59E+05	1
1	3.59E+05	1
1	3.59E+05	1
1	3.59E+05	1
1	3.59E+05	1
1	3.59E+05	1
1	3.59E+05	1
1	3.59E+05	1
1	3.59E+05	1
1	3.59E+05	1
1	3.59E+05	1
1	3.59E+05	1
1	3.59E+05	1
1	3.59E+05	1
1	3.59E+05	1
1	3.59E+05	1
1	3.59E+05	1
1	3.59E+05	1
1	3.59E+05	1
1	3.59E+05	1
1	3.59E+05	1
1	3.59E+05	1
1	3.59E+05	1
1	3.59E+05	1
1	3.59E+05	1
1	3.60E+05	1
1	3.60E+05	1
1	3.60E+05	1
1	3.60E+05	1
1	3.60E+05	1
1	3.60E+05	1
1	3.60E+05	1
1	3.60E+05	1
1	3.60E+05	1
1	3.60E+05	1
1	2146	2
1	6127	2
1	33236	2
1	40701	2
1	59623	2
1	67300	2
1	67354	2
1	1.08E+05	2
1	1.08E+05	2
1	1.08E+05	2
1	1.60E+05	2
1	1.60E+05	2
1	1.60E+05	2
1	1.60E+05	2
1	1.60E+05	2
1	1.92E+05	2
1	1.92E+05	2
1	1.92E+05	2
1	1.92E+05	2
1	1.92E+05	2
1	2.02E+05	2
1	2.02E+05	2
1	2.02E+05	2
1	2.03E+05	2
1	2.03E+05	2
1	2.03E+05	2
1	2.03E+05	2
1	2.03E+05	2
1	2.03E+05	2
1	2.03E+05	2
1	2.03E+05	2
1	2.03E+05	2
1	2.03E+05	2
1	2.03E+05	2
1	2.03E+05	2
1	2.03E+05	2
1	2.03E+05	2
1	2.03E+05	2
1	2.03E+05	2
1	2.03E+05	2
1	2.03E+05	2
1	2.03E+05	2
1	2.03E+05	2
1	2.03E+05	2
1	2.03E+05	2
1	2.03E+05	2
1	2.03E+05	2
1	2.03E+05	2
1	2.03E+05	2
1	2.03E+05	2
1	2.03E+05	2
1	2.03E+05	2
1	2.03E+05	2
1	2.03E+05	2
1	2.03E+05	2
1	2.03E+05	2
1	2.04E+05	2
1	2.04E+05	2
1	2.04E+05	2
1	2.04E+05	2
1	2.04E+05	2
1	2.04E+05	2
1	2.04E+05	2
1	2.04E+05	2
1	2.04E+05	2
1	2.04E+05	2
1	2.04E+05	2
1	2.04E+05	2
1	2.04E+05	2
1	2.04E+05	2
1	2.04E+05	2
1	2.04E+05	2
1	2.04E+05	2
1	2.04E+05	2
1	2.04E+05	2
1	2.04E+05	2
1	2.04E+05	2
1	2.04E+05	2
1	2.04E+05	2
1	2.04E+05	2
1	2.04E+05	2
1	2.04E+05	2
1	2.04E+05	2
1	2.04E+05	2
1	2.04E+05	2
1	2.04E+05	2
1	2.04E+05	2
1	2.04E+05	2
1	2.04E+05	2
1	2.04E+05	2
1	2.04E+05	2
1	2.04E+05	2
1	2.04E+05	2
1	2.04E+05	2
1	2.04E+05	2
1	2.04E+05	2
1	2.04E+05	2
1	2.04E+05	2
1	2.04E+05	2
1	2.04E+05	2
1	2.04E+05	2
1	2.04E+05	2
1	2.04E+05	2
1	2.04E+05	2
1	2.04E+05	2
1	2.05E+05	2
1	2.05E+05	2
1	2.05E+05	2
1	2.05E+05	2
1	2.05E+05	2
1	2.05E+05	2
1	2.05E+05	2
1	2.05E+05	2
1	2.05E+05	2
1	2.05E+05	2
1	2.05E+05	2
1	2.05E+05	2
1	2.05E+05	2
1	2.05E+05	2
1	2.05E+05	2
1	2.05E+05	2
1	2.05E+05	2
1	2.05E+05	2
1	2.05E+05	2
1	2.05E+05	2
1	2.05E+05	2
1	2.05E+05	2
1	2.05E+05	2
1	2.05E+05	2
1	2.05E+05	2
1	2.05E+05	2
1	2.05E+05	2
1	2.05E+05	2
1	2.05E+05	2
1	2.05E+05	2
1	2.05E+05	2
1	2.05E+05	2
1	2.05E+05	2
1	2.05E+05	2
1	2.05E+05	2
1	2.05E+05	2
1	2.05E+05	2
1	2.05E+05	2
1	2.06E+05	2
1	2.06E+05	2
1	2.06E+05	2
1	2.06E+05	2
1	2.06E+05	2
1	2.06E+05	2
1	2.06E+05	2
1	2.06E+05	2
1	2.06E+05	2
1	2.06E+05	2
1	2.06E+05	2
1	2.06E+05	2
1	2.06E+05	2
1	2.06E+05	2
1	2.06E+05	2
1	2.06E+05	2
1	2.06E+05	2
1	2.06E+05	2
1	2.06E+05	2
1	2.06E+05	2
1	2.06E+05	2
1	2.06E+05	2
1	2.06E+05	2
1	2.06E+05	2
1	2.06E+05	2
1	2.06E+05	2
1	2.06E+05	2
1	2.06E+05	2
1	2.06E+05	2
1	2.06E+05	2
1	2.06E+05	2
1	2.06E+05	2
1	2.06E+05	2
1	2.06E+05	2
1	2.06E+05	2
1	2.06E+05	2
1	2.06E+05	2
1	2.06E+05	2
1	2.07E+05	2
1	2.07E+05	2
1	2.07E+05	2
1	2.07E+05	2
1	2.07E+05	2
1	2.07E+05	2
1	2.07E+05	2
1	2.07E+05	2
1	2.07E+05	2
1	2.07E+05	2
1	2.07E+05	2
1	2.07E+05	2
1	2.07E+05	2
1	2.07E+05	2
1	2.07E+05	2
1	2.07E+05	2
1	2.07E+05	2
1	2.07E+05	2
1	2.07E+05	2
1	2.07E+05	2
1	2.07E+05	2
1	2.07E+05	2
1	2.07E+05	2
1	2.07E+05	2
1	2.07E+05	2
1	2.07E+05	2
1	2.07E+05	2
1	2.07E+05	2
1	2.07E+05	2
1	2.07E+05	2
1	2.07E+05	2
1	2.08E+05	2
1	2.08E+05	2
1	2.08E+05	2
1	2.08E+05	2
1	2.08E+05	2
1	2.08E+05	2
1	2.08E+05	2
1	2.08E+05	2
1	2.08E+05	2
1	2.08E+05	2
1	2.08E+05	2
1	2.08E+05	2
1	2.08E+05	2
1	2.08E+05	2
1	2.08E+05	2
1	2.08E+05	2
1	2.08E+05	2
1	2.08E+05	2
1	2.08E+05	2
1	2.08E+05	2
1	2.08E+05	2
1	2.08E+05	2
1	2.08E+05	2
1	2.08E+05	2
1	2.09E+05	2
1	2.09E+05	2
1	2.09E+05	2
1	2.09E+05	2
1	2.09E+05	2
1	2.09E+05	2
1	2.09E+05	2
1	2.09E+05	2
1	2.09E+05	2
1	2.09E+05	2
1	2.09E+05	2
1	2.09E+05	2
1	2.09E+05	2
1	2.09E+05	2
1	2.09E+05	2
1	2.09E+05	2
1	2.09E+05	2
1	2.09E+05	2
1	2.09E+05	2
1	2.09E+05	2
1	2.09E+05	2
1	2.09E+05	2
1	2.09E+05	2
1	2.09E+05	2
1	2.09E+05	2
1	2.09E+05	2
1	2.09E+05	2
1	2.09E+05	2
1	2.09E+05	2
1	2.09E+05	2
1	2.09E+05	2
1	2.09E+05	2
1	2.10E+05	2
1	2.10E+05	2
1	2.10E+05	2
1	2.10E+05	2
1	2.10E+05	2
1	2.10E+05	2
1	2.10E+05	2
1	2.10E+05	2
1	2.10E+05	2
1	2.10E+05	2
1	2.10E+05	2
1	2.10E+05	2
1	2.10E+05	2
1	2.10E+05	2
1	2.10E+05	2
1	2.10E+05	2
1	2.10E+05	2
1	2.10E+05	2
1	2.10E+05	2
1	2.10E+05	2
1	2.10E+05	2
1	2.10E+05	2
1	2.10E+05	2
1	2.10E+05	2
1	2.10E+05	2
1	2.10E+05	2
1	2.10E+05	2
1	2.10E+05	2
1	2.10E+05	2
1	2.11E+05	2
1	2.11E+05	2
1	2.15E+05	2
1	2.15E+05	2
1	2.15E+05	2
1	2.15E+05	2
1	2.15E+05	2
1	2.62E+05	2
1	2.62E+05	2
1	2.62E+05	2
1	2.89E+05	2
1	2.89E+05	2
1	2.89E+05	2
1	2.89E+05	2
1	2.89E+05	2
1	2.89E+05	2
1	2.89E+05	2
1	2.89E+05	2
1	2.89E+05	2
1	2.89E+05	2
1	2.89E+05	2
1	2.89E+05	2
1	2.89E+05	2
1	2.89E+05	2
1	2.89E+05	2
1	2.89E+05	2
1	2.89E+05	2
1	2.89E+05	2
1	2.89E+05	2
1	2.89E+05	2
1	2.89E+05	2
1	2.89E+05	2
1	2.90E+05	2
1	2.90E+05	2
1	2.90E+05	2
1	2.90E+05	2
1	2.90E+05	2
1	2.90E+05	2
1	2.90E+05	2
1	2.90E+05	2
1	2.90E+05	2
1	2.90E+05	2
1	2.90E+05	2
1	2.90E+05	2
1	2.93E+05	2
1	2.93E+05	2
1	2.97E+05	2
1	2.97E+05	2
1	2.97E+05	2
1	3.12E+05	2
1	3.12E+05	2
1	3.12E+05	2
1	3.51E+05	2
1	3.51E+05	2
1	3.51E+05	2
1	3.51E+05	2
1	3.51E+05	2
1	3.51E+05	2
1	3.52E+05	2
1	3.52E+05	2
1	3.52E+05	2
1	3.52E+05	2
1	3.52E+05	2
1	3.52E+05	2
1	3.52E+05	2
1	3.52E+05	2
1	3.52E+05	2
1	3.52E+05	2
1	3.52E+05	2
1	3.52E+05	2
1	3.52E+05	2
1	3.52E+05	2
1	3.52E+05	2
1	3.52E+05	2
1	3.52E+05	2
1	3.52E+05	2
1	3.52E+05	2
1	3.52E+05	2
1	3.52E+05	2
1	3.52E+05	2
1	3.52E+05	2
1	3.52E+05	2
1	3.52E+05	2
1	3.52E+05	2
1	3.52E+05	2
1	3.52E+05	2
1	3.52E+05	2
1	3.52E+05	2
1	3.52E+05	2
1	3.52E+05	2
1	3.52E+05	2
1	3.52E+05	2
1	3.52E+05	2
1	3.52E+05	2
1	3.52E+05	2
1	3.52E+05	2
1	3.52E+05	2
1	3.52E+05	2
1	3.52E+05	2
1	3.52E+05	2
1	3.52E+05	2
1	3.52E+05	2
1	3.52E+05	2
1	3.52E+05	2
1	3.52E+05	2
1	3.52E+05	2
1	3.52E+05	2
1	3.52E+05	2
1	3.53E+05	2
1	3.53E+05	2
1	3.58E+05	2
1	3.58E+05	2
2	5070	1
2	13087	1
2	19745	1
2	32041	1
2	32057	1
2	32207	1
2	32236	1
2	32263	1
2	32292	1
2	32341	1
2	32355	1
2	32371	1
2	32381	1
2	32421	1
2	32532	1
2	34605	1
2	34625	1
2	34651	1
2	34661	1
2	34680	1
2	34703	1
2	34716	1
2	34728	1
2	34754	1
2	35033	1
2	35047	1
2	35071	1
2	35083	1
2	35096	1
2	35114	1
2	35127	1
2	35138	1
2	53734	1
2	53763	1
2	53776	1
2	53789	1
2	53803	1
2	53818	1
2	53834	1
2	53853	1
2	56609	1
2	56630	1
2	56703	1
2	56719	1
2	56734	1
2	56747	1
2	56760	1
2	56777	1
2	56810	1
2	56824	1
2	56839	1
2	56859	1
2	56890	1
2	56946	1
2	57133	1
2	57148	1
2	57176	1
2	57186	1
2	57202	1
2	57232	1
2	57348	1
2	67285	1
2	67331	1
2	67354	1
2	69024	1
2	90453	1
2	90477	1
2	90498	1
2	90507	1
2	90604	1
2	97613	1
2	97631	1
2	97648	1
2	97674	1
2	97693	1
2	97710	1
2	97734	1
2	1.19E+05	1
2	1.19E+05	1
2	1.19E+05	1
2	1.19E+05	1
2	1.19E+05	1
2	1.19E+05	1
2	1.19E+05	1
2	1.19E+05	1
2	1.19E+05	1
2	1.19E+05	1
2	1.19E+05	1
2	1.24E+05	1
2	1.24E+05	1
2	1.24E+05	1
2	1.24E+05	1
2	1.24E+05	1
2	1.24E+05	1
2	1.24E+05	1
2	1.24E+05	1
2	1.24E+05	1
2	1.24E+05	1
2	1.24E+05	1
2	1.24E+05	1
2	1.28E+05	1
2	1.28E+05	1
2	1.28E+05	1
2	1.28E+05	1
2	1.28E+05	1
2	1.28E+05	1
2	1.49E+05	1
2	1.49E+05	1
2	1.49E+05	1
2	1.49E+05	1
2	1.49E+05	1
2	1.49E+05	1
2	1.49E+05	1
2	1.49E+05	1
2	1.49E+05	1
2	1.51E+05	1
2	1.51E+05	1
2	1.51E+05	1
2	1.51E+05	1
2	1.51E+05	1
2	1.51E+05	1
2	1.51E+05	1
2	1.51E+05	1
2	1.51E+05	1
2	1.51E+05	1
2	1.51E+05	1
2	1.51E+05	1
2	1.51E+05	1
2	1.56E+05	1
2	1.56E+05	1
2	1.56E+05	1
2	1.56E+05	1
2	1.66E+05	1
2	1.66E+05	1
2	1.66E+05	1
2	1.66E+05	1
2	1.66E+05	1
2	1.66E+05	1
2	1.66E+05	1
2	1.66E+05	1
2	1.75E+05	1
2	1.75E+05	1
2	1.75E+05	1
2	1.75E+05	1
2	1.75E+05	1
2	1.75E+05	1
2	2.20E+05	1
2	2.20E+05	1
2	2.20E+05	1
2	2.20E+05	1
2	2.20E+05	1
2	2.20E+05	1
2	2.20E+05	1
2	2.20E+05	1
2	2.20E+05	1
2	2.20E+05	1
2	6907	2
2	8667	2
2	37829	2
2	38610	2
2	40740	2
2	40755	2
2	40770	2
2	40785	2
2	40793	2
2	40810	2
2	44680	2
2	47592	2
[truncated: 30,399 more rows]
